# Supplementary material for: Prediction of B cell and T‐helper cell epitopes candidates of bovine leukaemia virus (BLV) by in silico approach
Source: Vet Med Sci. 2020 Jun 26;6(4):730–9. doi: 10.1002/vms3.307 (PMC7738742; doi:10.1002/vms3.307)
Supplement: Supplementary file 1 — Supplementary Material [file VMS3-6-730-s001.zip]

Archive with 1 entries (1 files):
- vms3307-sup-0001-Alignment.gb
