# Supplementary material for: Prediction of B cell and T‐helper cell epitopes candidates of bovine leukaemia virus (BLV) by in silico approach
Source: Vet Med Sci. 2020 Jun 26;6(4):730–9. doi: 10.1002/vms3.307 (PMC7738742; doi:10.1002/vms3.307)
Supplement: Supplementary file 1 — Supplementary Material [file VMS3-6-730-s001.zip › vms3307-sup-0001-Alignment.gb]

LOCUS       tr|Q77YG2|Q77YG2_BLV Gp60 SU OS=Bovine leukemia virus OX=11901 GN=env PE=4 SV=1       737 aa
DEFINITION  tr|Q77YG2|Q77YG2_BLV Gp60 SU OS=Bovine leukemia virus OX=11901 GN=env PE=4 SV=1     737 aa
TITLE       tr|Q77YG2|Q77YG2_BLV Gp60 SU OS=Bovine leukemia virus OX=11901 GN=env PE=4 SV=1
ORIGIN

        1 MPKERRSRRR PQPIIRWVSL TLTLLALCQP IQTWRCSLSL GNQQWMTTYN QEAK----FS
       61 ISIDQILEAH NQSPFCPRSP RYT--LDFVN GYPKIYWPPP QGRRRFGARA MVTYD-CEPR
      121 CPYVGADHFD CPHWDNAS-- ---------- ---------- ---------- ----------
      181 ---------- ---------- ---------- ---------- ---------- ----------
      241 ---------- ---------- ---------- ---------- ---------- ----------
      301 ---------- ---------- ---------- QADQGSFYVN HQILFLHLKQ CHGIFTLTWE
      361 IWGYDPLITF SLHKIPDPPQ P----DFPQL NSDWVPSVRS WALLLNQTAR AFP-------
      421 ---DCAICWE PSPPWAPEIL VYNKTISGSG PG-------- -LALPDAQIF WVNTSLFNTT
      481 QGWHHPSQRL LFNVSQGNAL LLPPISLVNL STVSSAPPTR VRRSPVAALT LGLALSVGLT
      541 GINVAVSALS HQRLTSLIHV LEQDQQRLIT AINQTHYNLL NVASVVAQNR RGLDWLYIRL
      601 GFQSLCPTIN EPCCFLRIQN DSIIRLGDLQ PLSQRVSTDW QWPWNWDLGL TAWVRETIHS
      661 VLSLFLLALF LLFLAPCLIK CLTSRLLKLL RQAPHFPEIS FPPKPDSDYQ ALLPSAPEIY
      721 SHLSPTKPDY INLRPCP
//
LOCUS       tr|A0A3G2C593|A0A3G2C593_BLV Envelope glycoprotein OS=Bovine leukemia virus OX=11901 GN=env PE=4 SV=1       737 aa
DEFINITION  tr|A0A3G2C593|A0A3G2C593_BLV Envelope glycoprotein OS=Bovine leukemia virus OX=11901 GN=env PE=4 SV=1     737 aa
TITLE       tr|A0A3G2C593|A0A3G2C593_BLV Envelope glycoprotein OS=Bovine leukemia virus OX=11901 GN=env PE=4 SV=1
ORIGIN

        1 MPKERRSRRR PQPIIRWVSL TLTLLALCRP IQTWRCSLSL GNQQWMTAYN QEAK----FS
       61 ISIDQILEAH NLSPFCAKSP RYT--LDSVN GYPKIYWPPP QGRRRFGARA MVTYD-CEPR
      121 CPYVGADRFD CPHWDNAS-- ---------- ---------- ---------- ----------
      181 ---------- ---------- ---------- ---------- ---------- ----------
      241 ---------- ---------- ---------- ---------- ---------- ----------
      301 ---------- ---------- ---------- QADQGSFYVN HQILFLQLKQ CHGIFTLTWE
      361 IWGYDPLITF SLHKIPDPPQ P----DFPQL NSDWVPSVRS WALLLNQTAR AFP-------
      421 ---DCAICWE PSPPWAPEIL VYNKTISSSG PG-------- -LALPDAQIF WVNTSSFNTT
      481 QGWHHPSQRL LFNVSQGNAL LLPPISLVNL STASSAPPTR VRRSPVAALT LGLALSVGLT
      541 GINVAVSALS HQRLTSLIHV LEQDQQRLIT AINQTHYNLL NVASVVAQNR RGLDWLYIRL
      601 GFQSLCPTIN EPCCFLRIQN DSIIRLGDLQ PLSQRVSTDW QWPWNWDLGL TAWVRETIHS
      661 VLSLFLLALF LLFLAPCLIK CLTSRLLKLL RQAPHFPEIS LTPKPDSDYQ ALLPSAPEIY
      721 SHLSPVKPDY INLRPCP
//
LOCUS       tr|A0A1S5VZ49|A0A1S5VZ49_BLV Envelope glycoprotein OS=Bovine leukemia virus OX=11901 GN=env PE=4 SV=1       737 aa
DEFINITION  tr|A0A1S5VZ49|A0A1S5VZ49_BLV Envelope glycoprotein OS=Bovine leukemia virus OX=11901 GN=env PE=4 SV=1     737 aa
TITLE       tr|A0A1S5VZ49|A0A1S5VZ49_BLV Envelope glycoprotein OS=Bovine leukemia virus OX=11901 GN=env PE=4 SV=1
ORIGIN

        1 MPKERRSRRR PQPIIRWVSL TLTLLALCRP IQTWRCSLSL GNQQWMTAYN QEAR----FS
       61 ISIDQILEAH NQSPFCAKSP RYT--LDSVN GYPKIYWPPP QGRRRFGARA MVTYD-CEPR
      121 CPYVGADRFD CPHWDNAS-- ---------- ---------- ---------- ----------
      181 ---------- ---------- ---------- ---------- ---------- ----------
      241 ---------- ---------- ---------- ---------- ---------- ----------
      301 ---------- ---------- ---------- QADQGSFYVN HQILFLHLKQ CHGIFTLTWE
      361 IWGYDPLITF SLHKIPDPPQ P----DFPQL NSDWVPSVRS WALLLNQTAR AFP-------
      421 ---DCAICWE PSPPWAPEIL VYNKTISSSG PG-------- -LALPDAQIF WVNTSSFNTT
      481 QGWHHPSQRL LFNVSQGNAL LLPPISLVNL STASSAPPTR VRRSPVAALT LGLALSVGLT
      541 GINVAVSALS HQRLTSLIHV LEQDQQRLIT AINQTHYNLL NVASVVAQNR RGLDWLYIRL
      601 GFQSLCPTIN EPCCFLRIQN DSIIRLGDLQ PLSQRVSTDW QWPWNWDLGL TAWVRETIHS
      661 VLSLFLLALF LLFLAPCLIK CLTSRLLKLL RQAPHFPEIS LTPKPDSDYQ ALLPSAPEIY
      721 SHLSPVKPDY INLRPCP
//
LOCUS       tr|A0A097ZP53|A0A097ZP53_BLV Gp51 (Fragment) OS=Bovine leukemia virus OX=11901 GN=env PE=4 SV=1       737 aa
DEFINITION  tr|A0A097ZP53|A0A097ZP53_BLV Gp51 (Fragment) OS=Bovine leukemia virus OX=11901 GN=env PE=4 SV=1     737 aa
TITLE       tr|A0A097ZP53|A0A097ZP53_BLV Gp51 (Fragment) OS=Bovine leukemia virus OX=11901 GN=env PE=4 SV=1
ORIGIN

        1 MPKERRSRRR PQPIIRWVSL TLTLLALCRP IQTWRCSLSL GNQQWMTAYN QEAK----FS
       61 ISINQILEAH NQSPFCAKSP RYT--LDSVN GYPKIYWPPP QGRRRFGARA MVTYD-CEPR
      121 CPYVGADRFD CPHWDNAS-- ---------- ---------- ---------- ----------
      181 ---------- ---------- ---------- ---------- ---------- ----------
      241 ---------- ---------- ---------- ---------- ---------- ----------
      301 ---------- ---------- ---------- QADQGSFYVN HQILFLHLKQ CHGIFTLTWE
      361 IWGYDPLITF SLHKIPDPPQ P----DFPQL NSDWVPSVRS WALLLNQTAR AFP-------
      421 ---DCAICWE PSPPWAPEIL VYNKTISSSG PG-------- -LALPDAQIF WVNTSSFNTT
      481 QGWHHPSQRL LFNVSQGNAL LLPPISLVNL STASSAPPTR VRRS------ ----------
      541 ---------- ---------- ---------- ---------- ---------- ----------
      601 ---------- ---------- ---------- ---------- ---------- ----------
      661 ---------- ---------- ---------- ---------- ---------- ----------
      721 ---------- -------
//
LOCUS       tr|A0A346CHP4|A0A346CHP4_BLV Env OS=Bovine leukemia virus OX=11901 GN=env PE=4 SV=1       737 aa
DEFINITION  tr|A0A346CHP4|A0A346CHP4_BLV Env OS=Bovine leukemia virus OX=11901 GN=env PE=4 SV=1     737 aa
TITLE       tr|A0A346CHP4|A0A346CHP4_BLV Env OS=Bovine leukemia virus OX=11901 GN=env PE=4 SV=1
ORIGIN

        1 MPKERRSRRR PEPIIRWVSL TLTLLALCQP TQTWRCSLSL GNQQWMTTYN REAK----FS
       61 ISIDQILEAH NQSPFCARSP RYT--LDFVN GYPKIYWPPP QGRRRFGARA MVTYD-CEPR
      121 CPYVGADRFD CPHWDNAS-- ---------- ---------- ---------- ----------
      181 ---------- ---------- ---------- ---------- ---------- ----------
      241 ---------- ---------- ---------- ---------- ---------- ----------
      301 ---------- ---------- ---------- QADQGSFYVN RQTLFLHLKQ CHGIFTLTWE
      361 IWGYDPLITF SLHKIPDPPQ P----DFPQL NSDWVPSVRS WALLLNQTAR AFP-------
      421 ---DCAICWE PSPPWAPEIL VYNKTISSSG PG-------- -LALPDAQIF WVNTSLFNTT
      481 QGWHHPSQKL LFNVSQGNAL LLPPISLVNL STASSAPPTR VRRSPVAALT LGLALSVGLT
      541 GINVAVSAFS HQRLTSLIHV LEQDQQRLIT AINQTHYNLL NVASVVAQNR RGLDWLYIRL
      601 GFQSLCPTIN EPCCFLRIQN DSIIRLGDLQ PLSQRVSTDW QWPWNWDLGL TAWVRETIHS
      661 VLSLFLLALL LLFLAPCLIK CLTSRLLKLL RQAPHFPEIS FTPKSDPDYQ ALLPSAPEIY
      721 SHLSPTKPDY INLRPCS
//
LOCUS       tr|A0A1J1DVS1|A0A1J1DVS1_BLV Envelope glycoprotein gp51 (Fragment) OS=Bovine leukemia virus OX=11901 GN=env PE=4 SV=1       737 aa
DEFINITION  tr|A0A1J1DVS1|A0A1J1DVS1_BLV Envelope glycoprotein gp51 (Fragment) OS=Bovine leukemia virus OX=11901 GN=env PE=4 SV=1     737 aa
TITLE       tr|A0A1J1DVS1|A0A1J1DVS1_BLV Envelope glycoprotein gp51 (Fragment) OS=Bovine leukemia virus OX=11901 GN=env PE=4 SV=1
ORIGIN

        1 MPKERRSRRR PQPIIRWVSL TLTLLALCQP IQTWRCSLSL GNQQWMTTYN QEAK----FS
       61 ISIDQILEAH NQSPFCARSP RYT--LDFVN GYPKIYWPPP QGRRRFGARA MATYD-CEPR
      121 CPYVGADRFD CPHWDNASQA DQGFFYVN-- ---------- ---------- ----------
      181 ---------- ---------- ---------- ---------- ---------- ----------
      241 ---------- ---------- ---------- ---------- ---------- ----------
      301 ---------- ---------- ---------- ---------- HRTLFLHLKQ CHGIFTLTWE
      361 IWGYDPLITF SLHKISDPPQ P----DFPQL NSDWVPSVRS WALLLNQTAR AFP-------
      421 ---DCAICWE PSPPWAPDIL VYNKTISSSG PG-------- -LALPDAQIF WVNTSLFNTT
      481 QGWHHPSQRL LFNVSQGNAL LLPPISLVNL STASSAPPTR VRRSPVAALT LGLALSVGLT
      541 GINVAVSTLS HQRLTSLIHV LEQDQQRLIT AINQTHYNLL NVASVVAQNR RGLDWLYIRL
      601 GFQSLCPTIN EPCCFLRIQN DSIIRLGDLQ PL-------- ---------- ----------
      661 ---------- ---------- ---------- ---------- ---------- ----------
      721 ---------- -------
//
LOCUS       tr|S5TCB7|S5TCB7_BLV Glycoprotein (Fragment) OS=Bovine leukemia virus OX=11901 GN=env PE=4 SV=1       737 aa
DEFINITION  tr|S5TCB7|S5TCB7_BLV Glycoprotein (Fragment) OS=Bovine leukemia virus OX=11901 GN=env PE=4 SV=1     737 aa
TITLE       tr|S5TCB7|S5TCB7_BLV Glycoprotein (Fragment) OS=Bovine leukemia virus OX=11901 GN=env PE=4 SV=1
ORIGIN

        1 ---------- ---------- ---------- ---------- ---------- ----------
       61 ---------- ---------- ---------- ---------P QGRRRFGARA MVTYD-CEPR
      121 CPYVGADRFD CPHWDNAS-- ---------- ---------- ---------- ----------
      181 ---------- ---------- ---------- ---------- ---------- ----------
      241 ---------- ---------- ---------- ---------- ---------- ----------
      301 ---------- ---------- ---------- QADQGSFYVN HQILFLHLKQ CHGIFTLTWE
      361 IWGYDPLITF SLHRIPDPPQ P----DFPQL NSDWVPSVRS WALLLNQTAR AFP-------
      421 ---DCAICWE PSPPWAPEIL VYNKTISSSG PG-------- -LA------- ----------
      481 ---------- ---------- ---------- ---------- ---------- ----------
      541 ---------- ---------- ---------- ---------- ---------- ----------
      601 ---------- ---------- ---------- ---------- ---------- ----------
      661 ---------- ---------- ---------- ---------- ---------- ----------
      721 ---------- -------
//
LOCUS       tr|L0PIM7|L0PIM7_BLV Envelope protein OS=Bovine leukemia virus OX=11901 GN=Env PE=4 SV=1       737 aa
DEFINITION  tr|L0PIM7|L0PIM7_BLV Envelope protein OS=Bovine leukemia virus OX=11901 GN=Env PE=4 SV=1     737 aa
TITLE       tr|L0PIM7|L0PIM7_BLV Envelope protein OS=Bovine leukemia virus OX=11901 GN=Env PE=4 SV=1
ORIGIN

        1 MPKERRSRRR PQPIIRWVSL TLTLLALCRP IQTWRCSLSL GNQQWMTAYN QEAK----FS
       61 ISIDQILEAH NQSPFCAKSP RYT--LDSVN GYPKIYWPPP QGRRRFGARA MVTYD-CEPR
      121 CPYVGADHFD CPHWDNAS-- ---------- ---------- ---------- ----------
      181 ---------- ---------- ---------- ---------- ---------- ----------
      241 ---------- ---------- ---------- ---------- ---------- ----------
      301 ---------- ---------- ---------- QANQGSFYVN HQILSLHLKQ CHGIFTLTWE
      361 IWGYDPLITF SLHKIPDPPQ P----DFPQL NSDWVPSVRS WALLLNQTAR AFP-------
      421 ---DCAICWE PSPPWAPEIL VYNKTISSSG PG-------- -LALPDAQIF WVNTSSFNTT
      481 QGWHHPSQRL LFNVSQGNAL LLPPISLVNL STASSAPPTR VRRSPVAALT LGLALSVGLT
      541 GINVAVSALS HQRLTSLIHV LEQDQQRLIT AINQTHYNLL NVASVVAQNR RGLDWLYIRL
      601 GFQSLCPTIN EPCCFLRIQN DSIIRLGDLQ PLSQRVSTDW QWPWNWDLGL TAWVRETIHS
      661 VLSLFLLALF LLFLAPCLIK CLTSRLLKLL RQAPHFPEIS LTPKPDSDYQ ALLPSAPEIY
      721 SHLSPVKPDY INLRPCP
//
LOCUS       tr|A0A161IDU6|A0A161IDU6_BLV Envelope glycoprotein (Fragment) OS=Bovine leukemia virus OX=11901 GN=env PE=4 SV=1       737 aa
DEFINITION  tr|A0A161IDU6|A0A161IDU6_BLV Envelope glycoprotein (Fragment) OS=Bovine leukemia virus OX=11901 GN=env PE=4 SV=1     737 aa
TITLE       tr|A0A161IDU6|A0A161IDU6_BLV Envelope glycoprotein (Fragment) OS=Bovine leukemia virus OX=11901 GN=env PE=4 SV=1
ORIGIN

        1 ---------- ---------- ---------- ---------- ---------- ----------
       61 ---------- ---------- ---------- ---------- ------GARA MVTYD-CEPR
      121 CPYVGADRFD CPHWDNAS-- ---------- ---------- ---------- ----------
      181 ---------- ---------- ---------- ---------- ---------- ----------
      241 ---------- ---------- ---------- ---------- ---------- ----------
      301 ---------- ---------- ---------- QADQGSFYVN HQILFLHLKQ CHGIFTLTWE
      361 IWGYDPLITF SLHKIPDPPQ P----DFPQL NRDWVPSVRS WALLLNQTAR AFP-------
      421 ---DCAICWE PSPPWAPEIL VYNKTISSSG PG-------- -LA------- ----------
      481 ---------- ---------- ---------- ---------- ---------- ----------
      541 ---------- ---------- ---------- ---------- ---------- ----------
      601 ---------- ---------- ---------- ---------- ---------- ----------
      661 ---------- ---------- ---------- ---------- ---------- ----------
      721 ---------- -------
//
LOCUS       tr|M4GWG1|M4GWG1_BLV Envelope glycoprotein (Fragment) OS=Bovine leukemia virus OX=11901 GN=env PE=4 SV=1       737 aa
DEFINITION  tr|M4GWG1|M4GWG1_BLV Envelope glycoprotein (Fragment) OS=Bovine leukemia virus OX=11901 GN=env PE=4 SV=1     737 aa
TITLE       tr|M4GWG1|M4GWG1_BLV Envelope glycoprotein (Fragment) OS=Bovine leukemia virus OX=11901 GN=env PE=4 SV=1
ORIGIN

        1 ---------- ---------- ---------- ---WRCSLSL GNQQWMTTYN QEAK----FS
       61 ISVDQILVAH NQSPFCARSP RYT--LDFVN GYPKIYWPPP QGRRRFGARA MVTYD-CEPR
      121 CPYVGADRFD CPHWDNAS-- ---------- ---------- ---------- ----------
      181 ---------- ---------- ---------- ---------- ---------- ----------
      241 ---------- ---------- ---------- ---------- ---------- ----------
      301 ---------- ---------- ---------- QADQGSFYVN HQILFLHLKQ CHGIFTLTWE
      361 IWGYDPLITF SLHKIPDPPQ P----DFPQL NSDWVPSVRS WALLLNQTAR AFP-------
      421 ---DCAICWE PSPPWAPEIL VYNKTISSSG PG-------- -LALPDAQIF WVNTSLFNTT
      481 QGWHHPSQRL LFNVSQGNAL LLPPISLVNL STASSAPPTR VRR------- ----------
      541 ---------- ---------- ---------- ---------- ---------- ----------
      601 ---------- ---------- ---------- ---------- ---------- ----------
      661 ---------- ---------- ---------- ---------- ---------- ----------
      721 ---------- -------
//
LOCUS       tr|A0A385HD44|A0A385HD44_BLV Envelope glycoprotein (Fragment) OS=Bovine leukemia virus OX=11901 GN=env PE=4 SV=1       737 aa
DEFINITION  tr|A0A385HD44|A0A385HD44_BLV Envelope glycoprotein (Fragment) OS=Bovine leukemia virus OX=11901 GN=env PE=4 SV=1     737 aa
TITLE       tr|A0A385HD44|A0A385HD44_BLV Envelope glycoprotein (Fragment) OS=Bovine leukemia virus OX=11901 GN=env PE=4 SV=1
ORIGIN

        1 ---------- ---------- ---------- ---------- ---------- ----------
       61 ---------- ---------- ---------- ---------- ---------- ----------
      121 ---------- ---------- ---------- ---------- ---------- ----------
      181 ---------- ---------- ---------- ---------- ---------- ----------
      241 ---------- ---------- ---------- ---------- ---------- ----------
      301 ---------- ---------- ---------- ---------- --ILFLHLKQ CHGIFTLTWE
      361 IWGYDPLITF SLHKIPDPPQ P----DFPQL NSDWVPSVRS WALLLNQTAR AFP-------
      421 ---DCAICWE PSPPWAPEIL VYNKTISSSG PG-------- -LALPDAQIF WVNTSSFNTT
      481 QGWHHPSQRL LFNVSQGNAL LLPPISLV-- ---------- ---------- ----------
      541 ---------- ---------- ---------- ---------- ---------- ----------
      601 ---------- ---------- ---------- ---------- ---------- ----------
      661 ---------- ---------- ---------- ---------- ---------- ----------
      721 ---------- -------
//
LOCUS       tr|S5TDF4|S5TDF4_BLV Glycoprotein (Fragment) OS=Bovine leukemia virus OX=11901 GN=env PE=4 SV=1       737 aa
DEFINITION  tr|S5TDF4|S5TDF4_BLV Glycoprotein (Fragment) OS=Bovine leukemia virus OX=11901 GN=env PE=4 SV=1     737 aa
TITLE       tr|S5TDF4|S5TDF4_BLV Glycoprotein (Fragment) OS=Bovine leukemia virus OX=11901 GN=env PE=4 SV=1
ORIGIN

        1 ---------- ---------- ---------- ---------- ---------- ----------
       61 ---------- ---------- ---------- ---------P QGRRRFGARA MVTYD-CEPR
      121 CPYVGADRFD CPHWDNAS-- ---------- ---------- ---------- ----------
      181 ---------- ---------- ---------- ---------- ---------- ----------
      241 ---------- ---------- ---------- ---------- ---------- ----------
      301 ---------- ---------- ---------- QADQGSFYVN HQILFLHLKQ CHGIFTLTWE
      361 IWGYDPLITF SLHKIPDPPQ P----DFPQL NSDWVPSVRS WALLLNQTAR AFS-------
      421 ---DCAICWE PSPPWAPEIL VYNKTISSSG PG-------- -LA------- ----------
      481 ---------- ---------- ---------- ---------- ---------- ----------
      541 ---------- ---------- ---------- ---------- ---------- ----------
      601 ---------- ---------- ---------- ---------- ---------- ----------
      661 ---------- ---------- ---------- ---------- ---------- ----------
      721 ---------- -------
//
LOCUS       tr|A0A023J838|A0A023J838_BLV Envelope glycoprotein (Fragment) OS=Bovine leukemia virus OX=11901 GN=env PE=4 SV=2       737 aa
DEFINITION  tr|A0A023J838|A0A023J838_BLV Envelope glycoprotein (Fragment) OS=Bovine leukemia virus OX=11901 GN=env PE=4 SV=2     737 aa
TITLE       tr|A0A023J838|A0A023J838_BLV Envelope glycoprotein (Fragment) OS=Bovine leukemia virus OX=11901 GN=env PE=4 SV=2
ORIGIN

        1 MPKERRPRRR PQPIIRWVSL TLTLLALCQP IRTWRCSLSL GNQQWMTTYN QEAK----FS
       61 ISIDQILEAH NQSPFCARSP RYT--LDFVN GYPKIYWPPP QGRRRFGARA MVTYD-CEPR
      121 CPYVGADRFD CPHWDNAS-- ---------- ---------- ---------- ----------
      181 ---------- ---------- ---------- ---------- ---------- ----------
      241 ---------- ---------- ---------- ---------- ---------- ----------
      301 ---------- ---------- ---------- QADQGSFYVN HQILFLHLKQ CHGIFTLTWE
      361 IWGYDPLITF SLHKIPDPPQ P----DFPQL NSDWVPSVRS WALLLNQTAR AFP-------
      421 ---DCAICWE PSPPWAPEIL VYNKTISSSG PG-------- -LALPDAQIF WVNTSLFNTT
      481 QGWHHPSQRL LFNVSQGNAL LLPPISLVNL STVSSAPPTR VRR------- ----------
      541 ---------- ---------- ---------- ---------- ---------- ----------
      601 ---------- ---------- ---------- ---------- ---------- ----------
      661 ---------- ---------- ---------- ---------- ---------- ----------
      721 ---------- -------
//
LOCUS       tr|A9LXY0|A9LXY0_BLV Envelope glycoprotein (Fragment) OS=Bovine leukemia virus OX=11901 GN=env PE=4 SV=1       737 aa
DEFINITION  tr|A9LXY0|A9LXY0_BLV Envelope glycoprotein (Fragment) OS=Bovine leukemia virus OX=11901 GN=env PE=4 SV=1     737 aa
TITLE       tr|A9LXY0|A9LXY0_BLV Envelope glycoprotein (Fragment) OS=Bovine leukemia virus OX=11901 GN=env PE=4 SV=1
ORIGIN

        1 ---------- ---------- ---------- ---------- ---------- ----------
       61 ---------- ---------- ---------- ---------- ---------- ----------
      121 ---------- ---------- ---------- ---------- ---------- ----------
      181 ---------- ---------- ---------- ---------- ---------- ----------
      241 ---------- ---------- ---------- ---------- ---------- ----------
      301 ---------- ---------- ---------- ---------- ---------- ----------
      361 ---------- ---------- V----SLTLT LLALCQPIQT WRCSLSLGNQ ----------
      421 ---------Q W-------MT TYNQEAKFSI A--------- ---------- -IDQILEAHN
      481 QSPFCPRS-- -PRYTLDFVN GYPKI----- ---------- ---------- ----------
      541 ---------- ---------- ---------- ---------- ---------- ----------
      601 ---------- ---------- ---------- ---------- ---------- ----------
      661 ---------- ---------- ---------- ---------- ---------- ----------
      721 ---------- -------
//
LOCUS       tr|A0A2S1Q589|A0A2S1Q589_BLV Envelope glycoprotein (Fragment) OS=Bovine leukemia virus OX=11901 GN=env PE=4 SV=1       737 aa
DEFINITION  tr|A0A2S1Q589|A0A2S1Q589_BLV Envelope glycoprotein (Fragment) OS=Bovine leukemia virus OX=11901 GN=env PE=4 SV=1     737 aa
TITLE       tr|A0A2S1Q589|A0A2S1Q589_BLV Envelope glycoprotein (Fragment) OS=Bovine leukemia virus OX=11901 GN=env PE=4 SV=1
ORIGIN

        1 ---------- ---------- ---------- ---------- ---------- ----------
       61 ---------- ---------- ---------- ---------- ----RFGARA MVTYD-CEPR
      121 CPYVGADRFD CPHWDNAS-- ---------- ---------- ---------- ----------
      181 ---------- ---------- ---------- ---------- ---------- ----------
      241 ---------- ---------- ---------- ---------- ---------- ----------
      301 ---------- ---------- ---------- QADQGSFYVN HQILFLHLKQ CHGIFTLTWE
      361 IWGYDPLITF SLHKIPDPPQ P----DFPQL NSDWVPSVRS WALLLNQTAR AFP-------
      421 ---DCAICWE PSPPWAPEIL VYNKTISSSG PG-------- -LALPDAQIF WVNTSSFNTT
      481 QGWHHPS--- ---------- ---------- ---------- ---------- ----------
      541 ---------- ---------- ---------- ---------- ---------- ----------
      601 ---------- ---------- ---------- ---------- ---------- ----------
      661 ---------- ---------- ---------- ---------- ---------- ----------
      721 ---------- -------
//
LOCUS       tr|S5TKW0|S5TKW0_BLV Glycoprotein (Fragment) OS=Bovine leukemia virus OX=11901 GN=env PE=4 SV=1       737 aa
DEFINITION  tr|S5TKW0|S5TKW0_BLV Glycoprotein (Fragment) OS=Bovine leukemia virus OX=11901 GN=env PE=4 SV=1     737 aa
TITLE       tr|S5TKW0|S5TKW0_BLV Glycoprotein (Fragment) OS=Bovine leukemia virus OX=11901 GN=env PE=4 SV=1
ORIGIN

        1 ---------- ---------- ---------- ---------- ---------- ----------
       61 ---------- ---------- ---------- ---------P QGRRRFGARA MVTYD-CEPR
      121 CPYVGADHFD CPHWDNAS-- ---------- ---------- ---------- ----------
      181 ---------- ---------- ---------- ---------- ---------- ----------
      241 ---------- ---------- ---------- ---------- ---------- ----------
      301 ---------- ---------- ---------- QADQGSFYVN HQTLFLHLKQ CHGIFTLTWE
      361 IWGYDPLITF SLHKLPDPPQ P----DFPQL NSDWVPSVRS WALLLNQTAR AFP-------
      421 ---DCAICWE PSPPWAPEIL VYNKTISSSG PG-------- -LA------- ----------
      481 ---------- ---------- ---------- ---------- ---------- ----------
      541 ---------- ---------- ---------- ---------- ---------- ----------
      601 ---------- ---------- ---------- ---------- ---------- ----------
      661 ---------- ---------- ---------- ---------- ---------- ----------
      721 ---------- -------
//
LOCUS       tr|A0A3G2C577|A0A3G2C577_BLV Envelope glycoprotein OS=Bovine leukemia virus OX=11901 GN=env PE=4 SV=1       737 aa
DEFINITION  tr|A0A3G2C577|A0A3G2C577_BLV Envelope glycoprotein OS=Bovine leukemia virus OX=11901 GN=env PE=4 SV=1     737 aa
TITLE       tr|A0A3G2C577|A0A3G2C577_BLV Envelope glycoprotein OS=Bovine leukemia virus OX=11901 GN=env PE=4 SV=1
ORIGIN

        1 MPKERRSRRR PQPIIRWVSL TLTLLALCRP IQTWRCSLSL GNQQWMTAYN QEAK----FS
       61 ISIGQILEAH NQSPFCAKSP KYT--LDSVN GYPKIYWPPP QGRRRFGARA MATYD-CEPR
      121 CPYVGADRFD CPHWDNAS-- ---------- ---------- ---------- ----------
      181 ---------- ---------- ---------- ---------- ---------- ----------
      241 ---------- ---------- ---------- ---------- ---------- ----------
      301 ---------- ---------- ---------- QADQGSFYVN HQILFLHLKQ CHGIFTLTWE
      361 IWGYDPLITF SLHKIPDPPQ P----NFPQL NSDWVPSVKS WALLLNQTAR AFP-------
      421 ---DCAICWE PSPPWAPEIL VYNKTISNSG PG-------- -LALPDAQIF WVNTSSFNTT
      481 QGWHHPSQRL LFNVSQGNAL LLPPISLVNL STASSAPPTR VRRSPVAALT LGLALSVGLT
      541 GINVAVSALS HQRLTSLIHV LEQDQQRLIT AINQTHYNLL NVASVVAQNR RGLDWLYIRL
      601 GFQSLCPTIN EPCCFLRIQN DSIIRLGDLQ PLSQRVSTDW QWPWNWDLGL TAWVRETIHS
      661 VLSLFLLALF LLFLAPCLIK CLTSRLLKLL RQAPHFPEIS LTPKPDSDYQ ALLPSAPEIY
      721 SHLSPVKPDY INLRPCP
//
LOCUS       tr|M4GUS6|M4GUS6_BLV Envelope glycoprotein (Fragment) OS=Bovine leukemia virus OX=11901 GN=env PE=4 SV=1       737 aa
DEFINITION  tr|M4GUS6|M4GUS6_BLV Envelope glycoprotein (Fragment) OS=Bovine leukemia virus OX=11901 GN=env PE=4 SV=1     737 aa
TITLE       tr|M4GUS6|M4GUS6_BLV Envelope glycoprotein (Fragment) OS=Bovine leukemia virus OX=11901 GN=env PE=4 SV=1
ORIGIN

        1 ---------- ---------- ---------- ---WRCSLSL GNQQWMTTYN QEAK----FF
       61 ISIGQILEAH NQSPFCPRSP RYT--LDFVD GYPKIYWPPP QGRRRFGARA MVTYD-YEPR
      121 CPYVGADHFD CPHWDNAS-- ---------- ---------- ---------- ----------
      181 ---------- ---------- ---------- ---------- ---------- ----------
      241 ---------- ---------- ---------- ---------- ---------- ----------
      301 ---------- ---------- ---------- QADQGSFYVN HQTLFLHLKQ CHGIFTLTWE
      361 IWGYDPLITF SLHEIPDPPQ P----DFPQL NSDWVPSARS WALLLNQAAR AFP-------
      421 ---DCAICWE PSPPWAPEIL VYNKTISSSG PG-------- -LALPDAQIF WVNTSLFNAT
      481 QGWHHPSQRL LFNVSQGNAL LLPPISLVNL STASSAPPTR VRR------- ----------
      541 ---------- ---------- ---------- ---------- ---------- ----------
      601 ---------- ---------- ---------- ---------- ---------- ----------
      661 ---------- ---------- ---------- ---------- ---------- ----------
      721 ---------- -------
//
LOCUS       tr|I1YZJ0|I1YZJ0_BLV Envelope glycoprotein (Fragment) OS=Bovine leukemia virus OX=11901 GN=env PE=4 SV=1       737 aa
DEFINITION  tr|I1YZJ0|I1YZJ0_BLV Envelope glycoprotein (Fragment) OS=Bovine leukemia virus OX=11901 GN=env PE=4 SV=1     737 aa
TITLE       tr|I1YZJ0|I1YZJ0_BLV Envelope glycoprotein (Fragment) OS=Bovine leukemia virus OX=11901 GN=env PE=4 SV=1
ORIGIN

        1 ---------- ---------- ---------- ---------- ---------- ----------
       61 ---------- ---------- ---------- --------PP QGRRRFGARA MVTYD-CEPR
      121 CPYVGADRFD CPHWDNAS-- ---------- ---------- ---------- ----------
      181 ---------- ---------- ---------- ---------- ---------- ----------
      241 ---------- ---------- ---------- ---------- ---------- ----------
      301 ---------- ---------- ---------- QADQGSFYVN HQILFLHLKQ CHGIFTLTWE
      361 IWGYDPLITF SLHKIPDPPQ P----DFPQL NSDWVPSVRS WALLLNQTAR AFP-------
      421 ---DCAICWE PSPPWAPEIL VYNKTISSSG PG-------- -LALPDAQIF WVNTSLFNTT
      481 QGWHHPS--- ---------- ---------- ---------- ---------- ----------
      541 ---------- ---------- ---------- ---------- ---------- ----------
      601 ---------- ---------- ---------- ---------- ---------- ----------
      661 ---------- ---------- ---------- ---------- ---------- ----------
      721 ---------- -------
//
LOCUS       tr|A0A0H5AWG3|A0A0H5AWG3_BLV Gp51 envelope protein (Fragment) OS=Bovine leukemia virus OX=11901 GN=env PE=4 SV=1       737 aa
DEFINITION  tr|A0A0H5AWG3|A0A0H5AWG3_BLV Gp51 envelope protein (Fragment) OS=Bovine leukemia virus OX=11901 GN=env PE=4 SV=1     737 aa
TITLE       tr|A0A0H5AWG3|A0A0H5AWG3_BLV Gp51 envelope protein (Fragment) OS=Bovine leukemia virus OX=11901 GN=env PE=4 SV=1
ORIGIN

        1 ---------- ---------- ---------- ---------- ---------- ----------
       61 ---------- ---------- ---------- ---------- ------GARA MVTYD-CEPR
      121 CPYVGADRFD CPHWDNAS-- ---------- ---------- ---------- ----------
      181 ---------- ---------- ---------- ---------- ---------- ----------
      241 ---------- ---------- ---------- ---------- ---------- ----------
      301 ---------- ---------- ---------- QADQGSFYVN RQILFLHLKQ CHGIFTLTWE
      361 IWGYDPLITF SLHKIPDPPQ P----DFPQL NSDWVPSVRS WALLLNQTAR AFP-------
      421 ---DCAICWE PSPPWAPEIL VYNKTISSSG PG-------- -LALLDAQ-- ----------
      481 ---------- ---------- ---------- ---------- ---------- ----------
      541 ---------- ---------- ---------- ---------- ---------- ----------
      601 ---------- ---------- ---------- ---------- ---------- ----------
      661 ---------- ---------- ---------- ---------- ---------- ----------
      721 ---------- -------
//
LOCUS       tr|A9LXX2|A9LXX2_BLV Envelope glycoprotein (Fragment) OS=Bovine leukemia virus OX=11901 GN=env PE=4 SV=1       737 aa
DEFINITION  tr|A9LXX2|A9LXX2_BLV Envelope glycoprotein (Fragment) OS=Bovine leukemia virus OX=11901 GN=env PE=4 SV=1     737 aa
TITLE       tr|A9LXX2|A9LXX2_BLV Envelope glycoprotein (Fragment) OS=Bovine leukemia virus OX=11901 GN=env PE=4 SV=1
ORIGIN

        1 ---------- ---------- ---------- ---------- ---------- ----------
       61 ---------- ---------- ---------- ---------- ---------- ----------
      121 ---------- ---------- ---------- ---------- ---------- ----------
      181 ---------- ---------- ---------- ---------- ---------- ----------
      241 ---------- ---------- ---------- ---------- ---------- ----------
      301 ---------- ---------- ---------- ---------- ---------- ----------
      361 ---------- ---------- V----SLTLT LLALCQPIQT WRCSLSLGNQ ----------
      421 ---------Q W-------MT TYNQEAKFSI S--------- ---------- -IDQILEAHN
      481 QSPFCPRS-- -PRYTLDFVN GYPKI----- ---------- ---------- ----------
      541 ---------- ---------- ---------- ---------- ---------- ----------
      601 ---------- ---------- ---------- ---------- ---------- ----------
      661 ---------- ---------- ---------- ---------- ---------- ----------
      721 ---------- -------
//
LOCUS       tr|M4HMV6|M4HMV6_BLV Envelope glycoprotein gPr72 (Fragment) OS=Bovine leukemia virus OX=11901 GN=env PE=4 SV=1       737 aa
DEFINITION  tr|M4HMV6|M4HMV6_BLV Envelope glycoprotein gPr72 (Fragment) OS=Bovine leukemia virus OX=11901 GN=env PE=4 SV=1     737 aa
TITLE       tr|M4HMV6|M4HMV6_BLV Envelope glycoprotein gPr72 (Fragment) OS=Bovine leukemia virus OX=11901 GN=env PE=4 SV=1
ORIGIN

        1 MPKERRSRRR PQPIIRWVSL TLTLLALCQP IQTWRCSLSL GNQQWMTTYN QEAK----FS
       61 ISIDQILEAH NQSPFCPRSP RYT--LDFVN GYPKIYWPPP QGRRRFGARA MVTYD-CEPR
      121 CPYVGADRFD CPHWDNAS-- ---------- ---------- ---------- ----------
      181 ---------- ---------- ---------- ---------- ---------- ----------
      241 ---------- ---------- ---------- ---------- ---------- ----------
      301 ---------- ---------- ---------- QADQGSFYVN HQILFLHLRQ CHGIFTLTWE
      361 IWGYDPLITF SLHKIPDPPQ P----DFPQL NSDWVPSVRS WALLLNQTAR AFP-------
      421 ---DCAICWE PSPPWAPEIL VYNKTISSSG PG-------- -LALPDAQIF WVNTSLFNTT
      481 QG-------- ---------- ---------- ---------- ---------- ----------
      541 ---------- ---------- ---------- ---------- ---------- ----------
      601 ---------- ---------- ---------- ---------- ---------- ----------
      661 ---------- ---------- ---------- ---------- ---------- ----------
      721 ---------- -------
//
LOCUS       tr|A0A3G2C589|A0A3G2C589_BLV Envelope glycoprotein OS=Bovine leukemia virus OX=11901 GN=env PE=4 SV=1       737 aa
DEFINITION  tr|A0A3G2C589|A0A3G2C589_BLV Envelope glycoprotein OS=Bovine leukemia virus OX=11901 GN=env PE=4 SV=1     737 aa
TITLE       tr|A0A3G2C589|A0A3G2C589_BLV Envelope glycoprotein OS=Bovine leukemia virus OX=11901 GN=env PE=4 SV=1
ORIGIN

        1 MPKERRSRRR PQPIIRWVSL TLTLLALCQP IQTWRCSLSL GNQQWMTAYN QEAK----FS
       61 ISIDQILEAH NQSPFCAKSP RYT--LDFVN GYPKIYWPPP QGRRRFGARA MVTYD-CEPR
      121 CPYVGADRFD CPHWDNAS-- ---------- ---------- ---------- ----------
      181 ---------- ---------- ---------- ---------- ---------- ----------
      241 ---------- ---------- ---------- ---------- ---------- ----------
      301 ---------- ---------- ---------- QTDQGSFYVD HQILFLHLKQ CHGIFTLTWE
      361 IWGYDPLITF SLHKIPDPPQ P----DFPQL NSDWVPSVRS WALLLNQTAR AFP-------
      421 ---DCAICWE PSPPWAPEIL VYNKTISSSG PG-------- -LALPDAQIF WVNTSLFNTT
      481 QGWHHPSQRL LFNVSQGNAL LLPPIALVNL STASSAPPPR VRRSPVAALT LSLALSVGLT
      541 GINVAVSALS HQRVTSLIHV LEQDQQRLIT AINQTHYNLL NVASVVAQNR RGLDWLYIRL
      601 GFQSLCPTIN EPCCFLRIQN DSIIRLGDLQ PLSQRVSTDW QWPWNWDLGL TAWVRETIHS
      661 VLSLFLLALF LLFLAPCLIK CLTSRLLKLL QQAPHFPEIS FAPKPESDYQ ALLPSAPEIY
      721 SRLSPTKPDY INLRPCP
//
LOCUS       tr|A0A2S1Q5I8|A0A2S1Q5I8_BLV Envelope glycoprotein (Fragment) OS=Bovine leukemia virus OX=11901 GN=env PE=4 SV=1       737 aa
DEFINITION  tr|A0A2S1Q5I8|A0A2S1Q5I8_BLV Envelope glycoprotein (Fragment) OS=Bovine leukemia virus OX=11901 GN=env PE=4 SV=1     737 aa
TITLE       tr|A0A2S1Q5I8|A0A2S1Q5I8_BLV Envelope glycoprotein (Fragment) OS=Bovine leukemia virus OX=11901 GN=env PE=4 SV=1
ORIGIN

        1 ---------- ---------- ---------- ---------- ---------- ----------
       61 ---------- ---------- ---------- ---------- ----RFGARA MVTYD-CEPR
      121 CPYVGADRFD CPHWDNAS-- ---------- ---------- ---------- ----------
      181 ---------- ---------- ---------- ---------- ---------- ----------
      241 ---------- ---------- ---------- ---------- ---------- ----------
      301 ---------- ---------- ---------- QADQGSFYVN HQILFLHLKQ CHGIFTLTWE
      361 IWGYDPLITF SLHKIPDPPQ P----DLPQL NSDWVPSVRS WALLLNQTAR AFP-------
      421 ---DCAICWE PSPPWAPEIL VYNKTISSSG PG-------- -LALPDAQIF WVNTSSFNTT
      481 QGWHHPS--- ---------- ---------- ---------- ---------- ----------
      541 ---------- ---------- ---------- ---------- ---------- ----------
      601 ---------- ---------- ---------- ---------- ---------- ----------
      661 ---------- ---------- ---------- ---------- ---------- ----------
      721 ---------- -------
//
LOCUS       tr|A0A1B4Z3B9|A0A1B4Z3B9_BLV Gp51 (Fragment) OS=Bovine leukemia virus OX=11901 GN=env PE=4 SV=1       737 aa
DEFINITION  tr|A0A1B4Z3B9|A0A1B4Z3B9_BLV Gp51 (Fragment) OS=Bovine leukemia virus OX=11901 GN=env PE=4 SV=1     737 aa
TITLE       tr|A0A1B4Z3B9|A0A1B4Z3B9_BLV Gp51 (Fragment) OS=Bovine leukemia virus OX=11901 GN=env PE=4 SV=1
ORIGIN

        1 ---------- ---------- ---------- ---------- ---------- ----------
       61 ---------- ---------- ---------- ----IYWPPP QGRRRFGARA MVTYD-CEPR
      121 CPYVGADRFD CPHWDNAS-- ---------- ---------- ---------- ----------
      181 ---------- ---------- ---------- ---------- ---------- ----------
      241 ---------- ---------- ---------- ---------- ---------- ----------
      301 ---------- ---------- ---------- QADQGSFYVN HQTLFLHLKQ CHGIFTLTWE
      361 IWGYDPLITF SLHKIPDPPQ P----DFPQL NSDWVPSVRS WALLLNQTAR AFP-------
      421 ---DCAICWE PSPPWAPEIL VYNKTISSSG PG-------- -LALPDAQ-- ----------
      481 ---------- ---------- ---------- ---------- ---------- ----------
      541 ---------- ---------- ---------- ---------- ---------- ----------
      601 ---------- ---------- ---------- ---------- ---------- ----------
      661 ---------- ---------- ---------- ---------- ---------- ----------
      721 ---------- -------
//
LOCUS       tr|A0A168DZU0|A0A168DZU0_BLV Envelope glycoprotein (Fragment) OS=Bovine leukemia virus OX=11901 GN=env PE=4 SV=1       737 aa
DEFINITION  tr|A0A168DZU0|A0A168DZU0_BLV Envelope glycoprotein (Fragment) OS=Bovine leukemia virus OX=11901 GN=env PE=4 SV=1     737 aa
TITLE       tr|A0A168DZU0|A0A168DZU0_BLV Envelope glycoprotein (Fragment) OS=Bovine leukemia virus OX=11901 GN=env PE=4 SV=1
ORIGIN

        1 ---------- ---------- ---------- ---------- ---------- ----------
       61 ---------- ---------- ---------- ---------- ------GARA MVTYD-CEPR
      121 CPYVGADRFD CPHWDNAS-- ---------- ---------- ---------- ----------
      181 ---------- ---------- ---------- ---------- ---------- ----------
      241 ---------- ---------- ---------- ---------- ---------- ----------
      301 ---------- ---------- ---------- QADQGSFYVN HQILFLHLKQ CHGIFTLTWE
      361 IWGYDPLITF SLHKIPDPPQ P----DFPQL NSDWVPSVRS WALLLNQTAR AFP-------
      421 ---DCAICWE PSPPWAPEIL EYNKTISSSG PG-------- -LA------- ----------
      481 ---------- ---------- ---------- ---------- ---------- ----------
      541 ---------- ---------- ---------- ---------- ---------- ----------
      601 ---------- ---------- ---------- ---------- ---------- ----------
      661 ---------- ---------- ---------- ---------- ---------- ----------
      721 ---------- -------
//
LOCUS       tr|E5FJ80|E5FJ80_BLV Glycoprotein (Fragment) OS=Bovine leukemia virus OX=11901 GN=env PE=4 SV=2       737 aa
DEFINITION  tr|E5FJ80|E5FJ80_BLV Glycoprotein (Fragment) OS=Bovine leukemia virus OX=11901 GN=env PE=4 SV=2     737 aa
TITLE       tr|E5FJ80|E5FJ80_BLV Glycoprotein (Fragment) OS=Bovine leukemia virus OX=11901 GN=env PE=4 SV=2
ORIGIN

        1 ---------- ---------- ---------- ---------- ---------- ----------
       61 ---------- ---------- ---------- ---------P QGRRRFGARA MVTYD-CEPR
      121 CPYVGADHFD CPHWDNAS-- ---------- ---------- ---------- ----------
      181 ---------- ---------- ---------- ---------- ---------- ----------
      241 ---------- ---------- ---------- ---------- ---------- ----------
      301 ---------- ---------- ---------- QADQGSFYVN HQILFLHLKQ CHGVFTLTWE
      361 IWGYDPLITF SLHKLPDPPQ P----DFPQL NSDWVPSVRS WALLLNQTAR AFP-------
      421 ---DCAICWE PSPPWAPEIL VYNKTISSSG PG-------- -LA------- ----------
      481 ---------- ---------- ---------- ---------- ---------- ----------
      541 ---------- ---------- ---------- ---------- ---------- ----------
      601 ---------- ---------- ---------- ---------- ---------- ----------
      661 ---------- ---------- ---------- ---------- ---------- ----------
      721 ---------- -------
//
LOCUS       tr|A0A0H5ART2|A0A0H5ART2_BLV Gp51 envelope protein (Fragment) OS=Bovine leukemia virus OX=11901 GN=env PE=4 SV=1       737 aa
DEFINITION  tr|A0A0H5ART2|A0A0H5ART2_BLV Gp51 envelope protein (Fragment) OS=Bovine leukemia virus OX=11901 GN=env PE=4 SV=1     737 aa
TITLE       tr|A0A0H5ART2|A0A0H5ART2_BLV Gp51 envelope protein (Fragment) OS=Bovine leukemia virus OX=11901 GN=env PE=4 SV=1
ORIGIN

        1 ---------- ---------- ---------- ---------- ---------- ----------
       61 ---------- ---------- --T--LDSVN GYPKIYWPPP QGRRRFGARA MVTYD-CEPR
      121 CPYVGADRFD CPHWDNAS-- ---------- ---------- ---------- ----------
      181 ---------- ---------- ---------- ---------- ---------- ----------
      241 ---------- ---------- ---------- ---------- ---------- ----------
      301 ---------- ---------- ---------- QADQGSFYVN HQILFLHLKQ CHGIFTLTWE
      361 IWGYDPLITF SLHKIPDPPQ P----DFPQL NSDWVPSVRS WALLLNQTAR AFP-------
      421 ---DCAICWE PSPPWAPEIL VYNKTISSSG PG-------- -LALPDAQ-- ----------
      481 ---------- ---------- ---------- ---------- ---------- ----------
      541 ---------- ---------- ---------- ---------- ---------- ----------
      601 ---------- ---------- ---------- ---------- ---------- ----------
      661 ---------- ---------- ---------- ---------- ---------- ----------
      721 ---------- -------
//
LOCUS       tr|A0A2S1Q4Z4|A0A2S1Q4Z4_BLV Envelope glycoprotein (Fragment) OS=Bovine leukemia virus OX=11901 GN=env PE=4 SV=1       737 aa
DEFINITION  tr|A0A2S1Q4Z4|A0A2S1Q4Z4_BLV Envelope glycoprotein (Fragment) OS=Bovine leukemia virus OX=11901 GN=env PE=4 SV=1     737 aa
TITLE       tr|A0A2S1Q4Z4|A0A2S1Q4Z4_BLV Envelope glycoprotein (Fragment) OS=Bovine leukemia virus OX=11901 GN=env PE=4 SV=1
ORIGIN

        1 ---------- ---------- ---------- ---------- ---------- ----------
       61 ---------- ---------- ---------- ---------- ----RFGARA MVTYD-CEPR
      121 CPYVGADRFD CPHWDNAS-- ---------- ---------- ---------- ----------
      181 ---------- ---------- ---------- ---------- ---------- ----------
      241 ---------- ---------- ---------- ---------- ---------- ----------
      301 ---------- ---------- ---------- QADQGSFYVN HQILFLHLKQ CHGIFTLTWE
      361 IWGYDPLITF SLHKIPDPPQ P----DFPQL NSDWVPSVRS WALLLNQTAR AFP-------
      421 ---DCAICWE PSPPWAPEIL VYNKTISSSG PG-------- -LALPDAQIF WVNTSSFNTT
      481 QGWHHPS--- ---------- ---------- ---------- ---------- ----------
      541 ---------- ---------- ---------- ---------- ---------- ----------
      601 ---------- ---------- ---------- ---------- ---------- ----------
      661 ---------- ---------- ---------- ---------- ---------- ----------
      721 ---------- -------
//
LOCUS       tr|M4GWF3|M4GWF3_BLV Envelope glycoprotein (Fragment) OS=Bovine leukemia virus OX=11901 GN=env PE=4 SV=1       737 aa
DEFINITION  tr|M4GWF3|M4GWF3_BLV Envelope glycoprotein (Fragment) OS=Bovine leukemia virus OX=11901 GN=env PE=4 SV=1     737 aa
TITLE       tr|M4GWF3|M4GWF3_BLV Envelope glycoprotein (Fragment) OS=Bovine leukemia virus OX=11901 GN=env PE=4 SV=1
ORIGIN

        1 ---------- ---------- ---------- ---WRCSLSL GNQQWMTTYN QEAK----FF
       61 ISIDQILEAH NQSPFCPRSP RYT--LDFVN GYPKIYWPPP QGRRRFGVRA MVTYD-CEPR
      121 CPYVGADHFD CPHWDNAS-- ---------- ---------- ---------- ----------
      181 ---------- ---------- ---------- ---------- ---------- ----------
      241 ---------- ---------- ---------- ---------- ---------- ----------
      301 ---------- ---------- ---------- QADQGSFYVN HQTLFLHLKQ CHGIFTLTWE
      361 IWGYDPLITF SLHKIPDPPQ P----DFPQL NSDWVPSVRS WALLLNQTAR AFP-------
      421 ---DCAICWE PSPPWAPEIL VYNKTISSSG PG-------- -LALPDAQIF WVNTSLFNTT
      481 QGWHHPSQRL LFNVSQGNAL LLPPISLVNP STVSSAPPTR VRR------- ----------
      541 ---------- ---------- ---------- ---------- ---------- ----------
      601 ---------- ---------- ---------- ---------- ---------- ----------
      661 ---------- ---------- ---------- ---------- ---------- ----------
      721 ---------- -------
//
LOCUS       tr|A0A220VYZ8|A0A220VYZ8_BLV Gp30 transmembrane protein (Fragment) OS=Bovine leukemia virus OX=11901 GN=env PE=4 SV=1       737 aa
DEFINITION  tr|A0A220VYZ8|A0A220VYZ8_BLV Gp30 transmembrane protein (Fragment) OS=Bovine leukemia virus OX=11901 GN=env PE=4 SV=1     737 aa
TITLE       tr|A0A220VYZ8|A0A220VYZ8_BLV Gp30 transmembrane protein (Fragment) OS=Bovine leukemia virus OX=11901 GN=env PE=4 SV=1
ORIGIN

        1 ---------- ---------- ---------- ---------- ---------- ----------
       61 ---------- ---------- ---------- ---------- ---------- ----------
      121 ---------- ---------- ---------- ---------- ---------- ----------
      181 ---------- ---------- ---------- ---------- ---------- ----------
      241 ---------- ---------- ---------- ---------- ---------- ----------
      301 ---------- ---------- ---------- ---------- ---------- ----------
      361 --------SV VAQNRRGLDW L----YIRLG FQSLCPTINE PCCFLRIQND SIIRLGDLQP
      421 LSQRVSTDWQ WPWNWDLGLT AWVRETIHSV LSLFLLALFL LFLAPCLIKC LTSRLLKLLR
      481 QAPHFPEISL TPKPDSDYQA LLPSAPEIYS -HLSPVKPDY INLRPCP--- ----------
      541 ---------- ---------- ---------- ---------- ---------- ----------
      601 ---------- ---------- ---------- ---------- ---------- ----------
      661 ---------- ---------- ---------- ---------- ---------- ----------
      721 ---------- -------
//
LOCUS       tr|A0A345S7W0|A0A345S7W0_BLV Envelope glycoprotein gp51 (Fragment) OS=Bovine leukemia virus OX=11901 GN=env PE=4 SV=1       737 aa
DEFINITION  tr|A0A345S7W0|A0A345S7W0_BLV Envelope glycoprotein gp51 (Fragment) OS=Bovine leukemia virus OX=11901 GN=env PE=4 SV=1     737 aa
TITLE       tr|A0A345S7W0|A0A345S7W0_BLV Envelope glycoprotein gp51 (Fragment) OS=Bovine leukemia virus OX=11901 GN=env PE=4 SV=1
ORIGIN

        1 MPKERRSRRR PEPIIRWVSL TLTLLALCQP IQTWRCSLSL GNQQWMTTYN QEAK----FS
       61 ISIDQILEAH NQSPFCARSP RYT--LDFVN GYPKIYWPPP QGRRRFGARA MVTYD-CEPR
      121 CPYVGADRFD CPHWDNAS-- ---------- ---------- ---------- ----------
      181 ---------- ---------- ---------- ---------- ---------- ----------
      241 ---------- ---------- ---------- ---------- ---------- ----------
      301 ---------- ---------- ---------- QADQGSFYVN HQTLFLHLKQ CHGIFTLTWE
      361 IWGYDPLITF SLHKIPDPPQ P----DFPQL NSDWVPSVRS WALLLNQTAR AFP-------
      421 ---DCAICWE PSPPWAPEIL VYNKTISSSG PG-------- -LALPDAQIF WVNASLFNTT
      481 QGWHHPSQKL LFNVSQGNAL LLPPISLVNL STASSAPPTR VRR------- ----------
      541 ---------- ---------- ---------- ---------- ---------- ----------
      601 ---------- ---------- ---------- ---------- ---------- ----------
      661 ---------- ---------- ---------- ---------- ---------- ----------
      721 ---------- -------
//
LOCUS       tr|A0A0H5ARZ7|A0A0H5ARZ7_BLV Gp51 envelope protein (Fragment) OS=Bovine leukemia virus OX=11901 GN=env PE=4 SV=1       737 aa
DEFINITION  tr|A0A0H5ARZ7|A0A0H5ARZ7_BLV Gp51 envelope protein (Fragment) OS=Bovine leukemia virus OX=11901 GN=env PE=4 SV=1     737 aa
TITLE       tr|A0A0H5ARZ7|A0A0H5ARZ7_BLV Gp51 envelope protein (Fragment) OS=Bovine leukemia virus OX=11901 GN=env PE=4 SV=1
ORIGIN

        1 ---------- ---------- ---------- ---------- ---------- ----------
       61 ---------- ---------- --T--LDSVN GYPKIYWPPP QGRRRFGARA MVTYD-CEPR
      121 CPYVGADRFD CPHWDNAS-- ---------- ---------- ---------- ----------
      181 ---------- ---------- ---------- ---------- ---------- ----------
      241 ---------- ---------- ---------- ---------- ---------- ----------
      301 ---------- ---------- ---------- QADQGSFYVN HQILFLHLKQ CHGIFTLTWE
      361 IWGYDPLITF SLHKIPDPPQ P----DFPQL NSDWVPSVRS WALLLNQTAR AFP-------
      421 ---DCAICWE PSPPWAPEIL VYNKTISSSG PG-------- -LALPDAQ-- ----------
      481 ---------- ---------- ---------- ---------- ---------- ----------
      541 ---------- ---------- ---------- ---------- ---------- ----------
      601 ---------- ---------- ---------- ---------- ---------- ----------
      661 ---------- ---------- ---------- ---------- ---------- ----------
      721 ---------- -------
//
LOCUS       tr|A0A0H5AUJ5|A0A0H5AUJ5_BLV Gp51 envelope protein (Fragment) OS=Bovine leukemia virus OX=11901 GN=env PE=4 SV=1       737 aa
DEFINITION  tr|A0A0H5AUJ5|A0A0H5AUJ5_BLV Gp51 envelope protein (Fragment) OS=Bovine leukemia virus OX=11901 GN=env PE=4 SV=1     737 aa
TITLE       tr|A0A0H5AUJ5|A0A0H5AUJ5_BLV Gp51 envelope protein (Fragment) OS=Bovine leukemia virus OX=11901 GN=env PE=4 SV=1
ORIGIN

        1 ---------- ---------- ---------- ---------- ---------- ----------
       61 ---------- ---------- --T--LDSVN GYPKIYWPPP QGRRRFGARA MVTYD-CEPR
      121 CPYVGADRFD CPHWDNAS-- ---------- ---------- ---------- ----------
      181 ---------- ---------- ---------- ---------- ---------- ----------
      241 ---------- ---------- ---------- ---------- ---------- ----------
      301 ---------- ---------- ---------- QADQGSFYVN HQILFLHLKQ CHGIFTLTWE
      361 IWGYDPLITF SLHKIPDPPQ P----DFPQL NSDWVPSVRS WALLLNQTAR AFP-------
      421 ---DCAICWE PSPPWAPEML VYNKTISSSG PG-------- -LALPDAQ-- ----------
      481 ---------- ---------- ---------- ---------- ---------- ----------
      541 ---------- ---------- ---------- ---------- ---------- ----------
      601 ---------- ---------- ---------- ---------- ---------- ----------
      661 ---------- ---------- ---------- ---------- ---------- ----------
      721 ---------- -------
//
LOCUS       tr|S5PW66|S5PW66_BLV Glycoprotein (Fragment) OS=Bovine leukemia virus OX=11901 GN=env PE=4 SV=1       737 aa
DEFINITION  tr|S5PW66|S5PW66_BLV Glycoprotein (Fragment) OS=Bovine leukemia virus OX=11901 GN=env PE=4 SV=1     737 aa
TITLE       tr|S5PW66|S5PW66_BLV Glycoprotein (Fragment) OS=Bovine leukemia virus OX=11901 GN=env PE=4 SV=1
ORIGIN

        1 ---------- ---------- ---------- ---------- ---------- ----------
       61 ---------- ---------- ---------- ---------P QGRRRFGARA MVTYD-CEPR
      121 CPYVGADHFD CPHWDNAS-- ---------- ---------- ---------- ----------
      181 ---------- ---------- ---------- ---------- ---------- ----------
      241 ---------- ---------- ---------- ---------- ---------- ----------
      301 ---------- ---------- ---------- QADQGSFYVN HQILFLHLKQ CHGIFTLTWE
      361 IWGYDPLITF SLHKIPDPPQ P----DFPQL NSDWVPSVRS WALLLNQTAR AFP-------
      421 ---DCAICWE PSPPWAPEIL VYNKTISSSG PG-------- -LA------- ----------
      481 ---------- ---------- ---------- ---------- ---------- ----------
      541 ---------- ---------- ---------- ---------- ---------- ----------
      601 ---------- ---------- ---------- ---------- ---------- ----------
      661 ---------- ---------- ---------- ---------- ---------- ----------
      721 ---------- -------
//
LOCUS       tr|A0A2S1Q4V7|A0A2S1Q4V7_BLV Envelope glycoprotein (Fragment) OS=Bovine leukemia virus OX=11901 GN=env PE=4 SV=1       737 aa
DEFINITION  tr|A0A2S1Q4V7|A0A2S1Q4V7_BLV Envelope glycoprotein (Fragment) OS=Bovine leukemia virus OX=11901 GN=env PE=4 SV=1     737 aa
TITLE       tr|A0A2S1Q4V7|A0A2S1Q4V7_BLV Envelope glycoprotein (Fragment) OS=Bovine leukemia virus OX=11901 GN=env PE=4 SV=1
ORIGIN

        1 ---------- ---------- ---------- ---------- ---------- ----------
       61 ---------- ---------- ---------- ---------- ----RFGARA MVTYD-CEPR
      121 CPYVGADRFD CPHWDNAS-- ---------- ---------- ---------- ----------
      181 ---------- ---------- ---------- ---------- ---------- ----------
      241 ---------- ---------- ---------- ---------- ---------- ----------
      301 ---------- ---------- ---------- QADQGSFYVN HQILSLHLKQ CHGIFTLTWE
      361 IWGYDPLITF SLHKIPDPPQ P----DFPQL NRDWVPSVRS WALLLNQTAR AFP-------
      421 ---DCAICWE PSPPWAPEIL VYNKTISSSG PG-------- -LALPDAQIF WVNTSSFNTT
      481 QGWHHPS--- ---------- ---------- ---------- ---------- ----------
      541 ---------- ---------- ---------- ---------- ---------- ----------
      601 ---------- ---------- ---------- ---------- ---------- ----------
      661 ---------- ---------- ---------- ---------- ---------- ----------
      721 ---------- -------
//
LOCUS       tr|A0A1B4Z393|A0A1B4Z393_BLV Gp51 (Fragment) OS=Bovine leukemia virus OX=11901 GN=env PE=4 SV=1       737 aa
DEFINITION  tr|A0A1B4Z393|A0A1B4Z393_BLV Gp51 (Fragment) OS=Bovine leukemia virus OX=11901 GN=env PE=4 SV=1     737 aa
TITLE       tr|A0A1B4Z393|A0A1B4Z393_BLV Gp51 (Fragment) OS=Bovine leukemia virus OX=11901 GN=env PE=4 SV=1
ORIGIN

        1 ---------- ---------- ---------- ---------- ---------- ----------
       61 ---------- ---------- ---------- ----IYWPPP QGRRRFGARA MVTYD-CEPR
      121 CPYVGADRFD CPHWDNAS-- ---------- ---------- ---------- ----------
      181 ---------- ---------- ---------- ---------- ---------- ----------
      241 ---------- ---------- ---------- ---------- ---------- ----------
      301 ---------- ---------- ---------- QADQGSFYVN HQILFLHLKQ CHGIFTLTWE
      361 IWGYDPLITF SLHKIPDPPQ P----DFPQL NSDWVPSVRS WALLLNQTAR AFP-------
      421 ---DCAICWE PSPPWAPEIL VYNKTISSSG PG-------- -LALPDAQ-- ----------
      481 ---------- ---------- ---------- ---------- ---------- ----------
      541 ---------- ---------- ---------- ---------- ---------- ----------
      601 ---------- ---------- ---------- ---------- ---------- ----------
      661 ---------- ---------- ---------- ---------- ---------- ----------
      721 ---------- -------
//
LOCUS       tr|A0A1B4Z3A0|A0A1B4Z3A0_BLV Gp51 (Fragment) OS=Bovine leukemia virus OX=11901 GN=env PE=4 SV=1       737 aa
DEFINITION  tr|A0A1B4Z3A0|A0A1B4Z3A0_BLV Gp51 (Fragment) OS=Bovine leukemia virus OX=11901 GN=env PE=4 SV=1     737 aa
TITLE       tr|A0A1B4Z3A0|A0A1B4Z3A0_BLV Gp51 (Fragment) OS=Bovine leukemia virus OX=11901 GN=env PE=4 SV=1
ORIGIN

        1 ---------- ---------- ---------- ---------- ---------- ----------
       61 ---------- ---------- ---------- ----IYWPPP QGRRRFGARA MVTYD-CEPR
      121 CPYVGADRFD CPHWDNAS-- ---------- ---------- ---------- ----------
      181 ---------- ---------- ---------- ---------- ---------- ----------
      241 ---------- ---------- ---------- ---------- ---------- ----------
      301 ---------- ---------- ---------- QADQGSFYVN HQILFLHLKQ CHGIFTLTWE
      361 IWGYDPLITF SLHKIPDPPQ P----DFPQL NSDWVPSVRS WALLLNQTAR AFP-------
      421 ---DCAICWE PSPPWAPEIL VYNKTISSSG PG-------- -LALPDAQ-- ----------
      481 ---------- ---------- ---------- ---------- ---------- ----------
      541 ---------- ---------- ---------- ---------- ---------- ----------
      601 ---------- ---------- ---------- ---------- ---------- ----------
      661 ---------- ---------- ---------- ---------- ---------- ----------
      721 ---------- -------
//
LOCUS       tr|A0A1B4Z3B8|A0A1B4Z3B8_BLV Gp51 (Fragment) OS=Bovine leukemia virus OX=11901 GN=env PE=4 SV=1       737 aa
DEFINITION  tr|A0A1B4Z3B8|A0A1B4Z3B8_BLV Gp51 (Fragment) OS=Bovine leukemia virus OX=11901 GN=env PE=4 SV=1     737 aa
TITLE       tr|A0A1B4Z3B8|A0A1B4Z3B8_BLV Gp51 (Fragment) OS=Bovine leukemia virus OX=11901 GN=env PE=4 SV=1
ORIGIN

        1 ---------- ---------- ---------- ---------- ---------- ----------
       61 ---------- ---------- ---------- ----IYWPPP QGRRRFGARA MVTYD-CEPR
      121 CPYVGADRFD CPHWDNAS-- ---------- ---------- ---------- ----------
      181 ---------- ---------- ---------- ---------- ---------- ----------
      241 ---------- ---------- ---------- ---------- ---------- ----------
      301 ---------- ---------- ---------- QADQGSFYVN HQTLFLHLKQ CHGIFTLTWE
      361 IWGYDPLITF SLHKIPDPPQ P----DFPQL NSDWVPSVRS WALLLNQTAR AFP-------
      421 ---DCAICWE PSPPWAPEIL VYNKTISSSG PG-------- -LALPDAQ-- ----------
      481 ---------- ---------- ---------- ---------- ---------- ----------
      541 ---------- ---------- ---------- ---------- ---------- ----------
      601 ---------- ---------- ---------- ---------- ---------- ----------
      661 ---------- ---------- ---------- ---------- ---------- ----------
      721 ---------- -------
//
LOCUS       tr|A0A2D1M0T3|A0A2D1M0T3_BLV Envelope protein (Fragment) OS=Bovine leukemia virus OX=11901 GN=env PE=4 SV=1       737 aa
DEFINITION  tr|A0A2D1M0T3|A0A2D1M0T3_BLV Envelope protein (Fragment) OS=Bovine leukemia virus OX=11901 GN=env PE=4 SV=1     737 aa
TITLE       tr|A0A2D1M0T3|A0A2D1M0T3_BLV Envelope protein (Fragment) OS=Bovine leukemia virus OX=11901 GN=env PE=4 SV=1
ORIGIN

        1 ---------- ---------- ---------- ---------- ---------- ----------
       61 ---------- -------KSP RYT--LDFVN GYPKIYWPPP QGRRRFGARA MVTYD-CEPR
      121 CPYVGADHFD CPHWDNAS-- ---------- ---------- ---------- ----------
      181 ---------- ---------- ---------- ---------- ---------- ----------
      241 ---------- ---------- ---------- ---------- ---------- ----------
      301 ---------- ---------- ---------- QADQGSFYVN HQILFLHVKQ CHGIFTLTWE
      361 IWGYDPLITF SLHKIPDPPQ P----D---- ---------- ---------- ----------
      421 ---------- ---------- ---------- ---------- ---------- ----------
      481 ---------- ---------- ---------- ---------- ---------- ----------
      541 ---------- ---------- ---------- ---------- ---------- ----------
      601 ---------- ---------- ---------- ---------- ---------- ----------
      661 ---------- ---------- ---------- ---------- ---------- ----------
      721 ---------- -------
//
LOCUS       tr|G4XPN9|G4XPN9_BLV Envelope glycoprotein (Fragment) OS=Bovine leukemia virus OX=11901 GN=env PE=4 SV=1       737 aa
DEFINITION  tr|G4XPN9|G4XPN9_BLV Envelope glycoprotein (Fragment) OS=Bovine leukemia virus OX=11901 GN=env PE=4 SV=1     737 aa
TITLE       tr|G4XPN9|G4XPN9_BLV Envelope glycoprotein (Fragment) OS=Bovine leukemia virus OX=11901 GN=env PE=4 SV=1
ORIGIN

        1 ---------- ---------- ---------- ---------- ---------- ----------
       61 ---------- ---------- ---------- ---------- --------GS QVTYD-CEPR
      121 CPYVGADRFD CNHWDNAS-- ---------- ---------- ---------- ----------
      181 ---------- ---------- ---------- ---------- ---------- ----------
      241 ---------- ---------- ---------- ---------- ---------- ----------
      301 ---------- ---------- ---------- QADQGSFYVN HQILFLHLKQ CHGIFTLTWE
      361 IWGYDPLITF SLHKIPDPPQ P----DFPQL NSDWVPSVRS WALLLNQTAR AFP-------
      421 ---DCAICWE PSPPWAPEIL VYNKTISSSG PG-------- -LA------- ----------
      481 ---------- ---------- ---------- ---------- ---------- ----------
      541 ---------- ---------- ---------- ---------- ---------- ----------
      601 ---------- ---------- ---------- ---------- ---------- ----------
      661 ---------- ---------- ---------- ---------- ---------- ----------
      721 ---------- -------
//
LOCUS       tr|E9L497|E9L497_BLV Glycoprotein (Fragment) OS=Bovine leukemia virus OX=11901 GN=env PE=4 SV=1       737 aa
DEFINITION  tr|E9L497|E9L497_BLV Glycoprotein (Fragment) OS=Bovine leukemia virus OX=11901 GN=env PE=4 SV=1     737 aa
TITLE       tr|E9L497|E9L497_BLV Glycoprotein (Fragment) OS=Bovine leukemia virus OX=11901 GN=env PE=4 SV=1
ORIGIN

        1 ---------- ---------- ---------- ---------- ---------- ----------
       61 ---------- ---------- ---------- ---------P QGRRRFGARA MVTYD-CEPR
      121 CPYVGADRFD CPHWDNAS-- ---------- ---------- ---------- ----------
      181 ---------- ---------- ---------- ---------- ---------- ----------
      241 ---------- ---------- ---------- ---------- ---------- ----------
      301 ---------- ---------- ---------- QADQGSFYVN HQILFLHLKQ CHGIFTLTWE
      361 IWGYDPLITF SLHKIPDPPQ P----DFPQL NSDWVPSVRS WALLLNQTAR AFP-------
      421 ---DCAICWE PSPPWAPEIL VYNKTISSSG PG-------- -LA------- ----------
      481 ---------- ---------- ---------- ---------- ---------- ----------
      541 ---------- ---------- ---------- ---------- ---------- ----------
      601 ---------- ---------- ---------- ---------- ---------- ----------
      661 ---------- ---------- ---------- ---------- ---------- ----------
      721 ---------- -------
//
LOCUS       tr|E5RV57|E5RV57_BLV Envelope polyprotein (Fragment) OS=Bovine leukemia virus OX=11901 GN=env PE=4 SV=1       737 aa
DEFINITION  tr|E5RV57|E5RV57_BLV Envelope polyprotein (Fragment) OS=Bovine leukemia virus OX=11901 GN=env PE=4 SV=1     737 aa
TITLE       tr|E5RV57|E5RV57_BLV Envelope polyprotein (Fragment) OS=Bovine leukemia virus OX=11901 GN=env PE=4 SV=1
ORIGIN

        1 ---------- ---------- ---------- ---------- ---------- ----------
       61 ---------- ---------- ---------- ------WPPP QGRRRFGARA MVTYD-CEPR
      121 CPYVGADRFD CPHWDNAS-- ---------- ---------- ---------- ----------
      181 ---------- ---------- ---------- ---------- ---------- ----------
      241 ---------- ---------- ---------- ---------- ---------- ----------
      301 ---------- ---------- ---------- QADQGSFYVN HQILFLHLKQ CHGIFTLTWE
      361 IWGYDPLITF SLHKIPDPPQ P----DFPHL NRDWVPSVRS WALLLNQTAR AFP-------
      421 ---------- ---------- ---------- ---------- ---------- ----------
      481 ---------- ---------- ---------- ---------- ---------- ----------
      541 ---------- ---------- ---------- ---------- ---------- ----------
      601 ---------- ---------- ---------- ---------- ---------- ----------
      661 ---------- ---------- ---------- ---------- ---------- ----------
      721 ---------- -------
//
LOCUS       tr|Q4PRZ4|Q4PRZ4_BLV Envelope glycoprotein (Fragment) OS=Bovine leukemia virus OX=11901 GN=env PE=4 SV=1       737 aa
DEFINITION  tr|Q4PRZ4|Q4PRZ4_BLV Envelope glycoprotein (Fragment) OS=Bovine leukemia virus OX=11901 GN=env PE=4 SV=1     737 aa
TITLE       tr|Q4PRZ4|Q4PRZ4_BLV Envelope glycoprotein (Fragment) OS=Bovine leukemia virus OX=11901 GN=env PE=4 SV=1
ORIGIN

        1 ---------- ---------- ---------- ---------- ---------- ----------
       61 ---------- ---------- ---------- ---------- -GRRRFGARA MVTYD-CEPR
      121 CPYVGADRFD CPHWDNAS-- ---------- ---------- ---------- ----------
      181 ---------- ---------- ---------- ---------- ---------- ----------
      241 ---------- ---------- ---------- ---------- ---------- ----------
      301 ---------- ---------- ---------- QADQGSFYVN HQILFLHLKQ CHGIFTLTWE
      361 IWGYDPLITF SLHKIPDPPQ P----DFPQL NSDWVPSVRS WALLLNQTAR AFP-------
      421 ---DCAICWE PSPPWAPEIL VYNKTISSSG P--------- ---------- ----------
      481 ---------- ---------- ---------- ---------- ---------- ----------
      541 ---------- ---------- ---------- ---------- ---------- ----------
      601 ---------- ---------- ---------- ---------- ---------- ----------
      661 ---------- ---------- ---------- ---------- ---------- ----------
      721 ---------- -------
//
LOCUS       tr|A0A0N9HFX7|A0A0N9HFX7_BLV Envelope glycoprotein (Fragment) OS=Bovine leukemia virus OX=11901 GN=env PE=4 SV=1       737 aa
DEFINITION  tr|A0A0N9HFX7|A0A0N9HFX7_BLV Envelope glycoprotein (Fragment) OS=Bovine leukemia virus OX=11901 GN=env PE=4 SV=1     737 aa
TITLE       tr|A0A0N9HFX7|A0A0N9HFX7_BLV Envelope glycoprotein (Fragment) OS=Bovine leukemia virus OX=11901 GN=env PE=4 SV=1
ORIGIN

        1 ---------- ---------- ---------- ------SLSL GNQQWMTTYN QEAK----FS
       61 ISIDQILEAH NQSPFCARSP RYT--LDFVN GSPKIYWPPP QGRRRFGARA MVTYD-CEPR
      121 CPYVGADRFD CPHWDNAS-- ---------- ---------- ---------- ----------
      181 ---------- ---------- ---------- ---------- ---------- ----------
      241 ---------- ---------- ---------- ---------- ---------- ----------
      301 ---------- ---------- ---------- QADQGSFYVN HQILFLHLKQ CHGIFTLTWE
      361 IWGYDPLITF SLHKIPDPPQ P----DFPQL NSDWVPSVRS WALLLNQTAR AFP-------
      421 ---DCAICWE PSPPWAPEIL VYNKTISSSG PG-------- -LALPDAQIF WVNTSLFNTT
      481 QGWHHPSQRL LFNVSQGNA- ---------- ---------- ---------- ----------
      541 ---------- ---------- ---------- ---------- ---------- ----------
      601 ---------- ---------- ---------- ---------- ---------- ----------
      661 ---------- ---------- ---------- ---------- ---------- ----------
      721 ---------- -------
//
LOCUS       tr|A0A2S1Q550|A0A2S1Q550_BLV Envelope glycoprotein (Fragment) OS=Bovine leukemia virus OX=11901 GN=env PE=4 SV=1       737 aa
DEFINITION  tr|A0A2S1Q550|A0A2S1Q550_BLV Envelope glycoprotein (Fragment) OS=Bovine leukemia virus OX=11901 GN=env PE=4 SV=1     737 aa
TITLE       tr|A0A2S1Q550|A0A2S1Q550_BLV Envelope glycoprotein (Fragment) OS=Bovine leukemia virus OX=11901 GN=env PE=4 SV=1
ORIGIN

        1 ---------- ---------- ---------- ---------- ---------- ----------
       61 ---------- ---------- ---------- ---------- ----RFGARA MVTYD-CEPR
      121 CPYVGADRFD CPHWDNAS-- ---------- ---------- ---------- ----------
      181 ---------- ---------- ---------- ---------- ---------- ----------
      241 ---------- ---------- ---------- ---------- ---------- ----------
      301 ---------- ---------- ---------- QADQGSFYVN HQTLFLHLKQ CHGIFTLTWE
      361 IWGYDPLITF SLHKIPDPPQ P----DFPQL NSDWVPSVRS WALLLNQTAR AFP-------
      421 ---DCAICWE PSPPWAPEIL VYNKTISSSG PG-------- -LALPDAQIF WVNTSLFNTT
      481 QGWHPPS--- ---------- ---------- ---------- ---------- ----------
      541 ---------- ---------- ---------- ---------- ---------- ----------
      601 ---------- ---------- ---------- ---------- ---------- ----------
      661 ---------- ---------- ---------- ---------- ---------- ----------
      721 ---------- -------
//
LOCUS       tr|A0A2S1Q560|A0A2S1Q560_BLV Envelope glycoprotein (Fragment) OS=Bovine leukemia virus OX=11901 GN=env PE=4 SV=1       737 aa
DEFINITION  tr|A0A2S1Q560|A0A2S1Q560_BLV Envelope glycoprotein (Fragment) OS=Bovine leukemia virus OX=11901 GN=env PE=4 SV=1     737 aa
TITLE       tr|A0A2S1Q560|A0A2S1Q560_BLV Envelope glycoprotein (Fragment) OS=Bovine leukemia virus OX=11901 GN=env PE=4 SV=1
ORIGIN

        1 ---------- ---------- ---------- ---------- ---------- ----------
       61 ---------- ---------- ---------- ---------- ----RFGARA MDTYD-CKPR
      121 CPYVGADRFD CPHWDNAS-- ---------- ---------- ---------- ----------
      181 ---------- ---------- ---------- ---------- ---------- ----------
      241 ---------- ---------- ---------- ---------- ---------- ----------
      301 ---------- ---------- ---------- QADQGSFYVN HQILFLHLKQ CHRIFTLTWE
      361 IWGYDPLITF SLHKIPDPPQ P----DFPQL NSDWVPSVRS WALLLNQTAR AFP-------
      421 ---DCAICWE PSPPWAPEIL VYNKTISSSG PG-------- -LALPDAQIF WVNTSSFNTT
      481 QGWHQPS--- ---------- ---------- ---------- ---------- ----------
      541 ---------- ---------- ---------- ---------- ---------- ----------
      601 ---------- ---------- ---------- ---------- ---------- ----------
      661 ---------- ---------- ---------- ---------- ---------- ----------
      721 ---------- -------
//
LOCUS       tr|S5PSJ1|S5PSJ1_BLV Glycoprotein (Fragment) OS=Bovine leukemia virus OX=11901 GN=env PE=4 SV=1       737 aa
DEFINITION  tr|S5PSJ1|S5PSJ1_BLV Glycoprotein (Fragment) OS=Bovine leukemia virus OX=11901 GN=env PE=4 SV=1     737 aa
TITLE       tr|S5PSJ1|S5PSJ1_BLV Glycoprotein (Fragment) OS=Bovine leukemia virus OX=11901 GN=env PE=4 SV=1
ORIGIN

        1 ---------- ---------- ---------- ---------- ---------- ----------
       61 ---------- ---------- ---------- ---------P QGRRRFGARA MVTYD-CEPR
      121 CPYVGADHFD CPHWDNAS-- ---------- ---------- ---------- ----------
      181 ---------- ---------- ---------- ---------- ---------- ----------
      241 ---------- ---------- ---------- ---------- ---------- ----------
      301 ---------- ---------- ---------- QADQGSFYVN HQTLFLHLKQ CHGIFTLTWE
      361 IWGYDPLITF SLHKIPDPPQ P----DFPQL NSDWVPSVRS WALLLNQTAR AFP-------
      421 ---DCAICWE PSPPWAPEIL VYNKTISSSG PG-------- -LA------- ----------
      481 ---------- ---------- ---------- ---------- ---------- ----------
      541 ---------- ---------- ---------- ---------- ---------- ----------
      601 ---------- ---------- ---------- ---------- ---------- ----------
      661 ---------- ---------- ---------- ---------- ---------- ----------
      721 ---------- -------
//
LOCUS       tr|A0A2S1Q4Z9|A0A2S1Q4Z9_BLV Envelope glycoprotein (Fragment) OS=Bovine leukemia virus OX=11901 GN=env PE=4 SV=1       737 aa
DEFINITION  tr|A0A2S1Q4Z9|A0A2S1Q4Z9_BLV Envelope glycoprotein (Fragment) OS=Bovine leukemia virus OX=11901 GN=env PE=4 SV=1     737 aa
TITLE       tr|A0A2S1Q4Z9|A0A2S1Q4Z9_BLV Envelope glycoprotein (Fragment) OS=Bovine leukemia virus OX=11901 GN=env PE=4 SV=1
ORIGIN

        1 ---------- ---------- ---------- ---------- ---------- ----------
       61 ---------- ---------- ---------- ---------- ----RFGARA MVTYD-CKPR
      121 CPYVGADRFD CPHWDNAS-- ---------- ---------- ---------- ----------
      181 ---------- ---------- ---------- ---------- ---------- ----------
      241 ---------- ---------- ---------- ---------- ---------- ----------
      301 ---------- ---------- ---------- QADQGSFYVN HQTLFLHLKQ CHRIFTLTWE
      361 IWGYDPLITF SLHKIPDPPQ P----DFPQL NSDWVPSVRS WALLLNQTAR AFP-------
      421 ---DCAICWE PSPPWAPEIL VYNKTISSSG PG-------- -LALPDAQIF WVNTSLFNTT
      481 QGWHHPS--- ---------- ---------- ---------- ---------- ----------
      541 ---------- ---------- ---------- ---------- ---------- ----------
      601 ---------- ---------- ---------- ---------- ---------- ----------
      661 ---------- ---------- ---------- ---------- ---------- ----------
      721 ---------- -------
//
LOCUS       tr|F5CJX1|F5CJX1_BLV Envelope glycoprotein (Fragment) OS=Bovine leukemia virus OX=11901 GN=env PE=4 SV=2       737 aa
DEFINITION  tr|F5CJX1|F5CJX1_BLV Envelope glycoprotein (Fragment) OS=Bovine leukemia virus OX=11901 GN=env PE=4 SV=2     737 aa
TITLE       tr|F5CJX1|F5CJX1_BLV Envelope glycoprotein (Fragment) OS=Bovine leukemia virus OX=11901 GN=env PE=4 SV=2
ORIGIN

        1 ----RRSRRR PQPIIRWVSL TLTLLALCQP IQTWRCSLSL GNQQWMTTYN QEAK----FF
       61 ISIDQILEAH NQSPFCPRSP RYT--LDFVN GYPKIYWPPP QGRRRFGARA MVTYD-CEPR
      121 CPYVGADHFD CPHWDNAS-- ---------- ---------- ---------- ----------
      181 ---------- ---------- ---------- ---------- ---------- ----------
      241 ---------- ---------- ---------- ---------- ---------- ----------
      301 ---------- ---------- ---------- QADQGSFYVN HQTLFLHLKQ CHGIFTLTWE
      361 IWGYDPLITF SLHKIPDPPQ P----DFPQL NSDWVPSVRS WALLLNQTAR AFP-------
      421 ---DCAICWE PSPPWAPEIL VYNKTISSSG PG-------- -LALPDAQIF WVNTSLFNTT
      481 QGWHHPSQRL LFNVSQGNAL LLPPISLVNL STASSAPPTR VRR------- ----------
      541 ---------- ---------- ---------- ---------- ---------- ----------
      601 ---------- ---------- ---------- ---------- ---------- ----------
      661 ---------- ---------- ---------- ---------- ---------- ----------
      721 ---------- -------
//
LOCUS       tr|A0A3G2WB48|A0A3G2WB48_BLV Envelope glycoprotein gp51 (Fragment) OS=Bovine leukemia virus OX=11901 GN=env PE=4 SV=1       737 aa
DEFINITION  tr|A0A3G2WB48|A0A3G2WB48_BLV Envelope glycoprotein gp51 (Fragment) OS=Bovine leukemia virus OX=11901 GN=env PE=4 SV=1     737 aa
TITLE       tr|A0A3G2WB48|A0A3G2WB48_BLV Envelope glycoprotein gp51 (Fragment) OS=Bovine leukemia virus OX=11901 GN=env PE=4 SV=1
ORIGIN

        1 ---------- ---------- --------QP IQTWRCSLSL GNQQWMTTYN QEAK----FS
       61 ISIDQILEAH NQSPFCARSP RYT--FDFVN GYPKIYWPPP QGRRRFGARA MVTYD-CEPR
      121 CPYVGADRFD CPHWDNAS-- ---------- ---------- ---------- ----------
      181 ---------- ---------- ---------- ---------- ---------- ----------
      241 ---------- ---------- ---------- ---------- ---------- ----------
      301 ---------- ---------- ---------- QADQGSFYVN HQTLFLHLKQ CHGIFTLTWE
      361 IWGYDPLITF SLHKIPDPPQ P----DFPQL NNDWVPSVRS WALLLNQTAR AFP-------
      421 ---DCAICWE PSPPWAPEIL VYNKTISSSG PG-------- -LALPDAQIF WVNTSLFNTT
      481 QGWHHPSQKL LFNVSQGNAL LLPPISLVNL STASSAPP-- ---------- ----------
      541 ---------- ---------- ---------- ---------- ---------- ----------
      601 ---------- ---------- ---------- ---------- ---------- ----------
      661 ---------- ---------- ---------- ---------- ---------- ----------
      721 ---------- -------
//
LOCUS       tr|S5QFN0|S5QFN0_BLV Glycoprotein (Fragment) OS=Bovine leukemia virus OX=11901 GN=env PE=4 SV=1       737 aa
DEFINITION  tr|S5QFN0|S5QFN0_BLV Glycoprotein (Fragment) OS=Bovine leukemia virus OX=11901 GN=env PE=4 SV=1     737 aa
TITLE       tr|S5QFN0|S5QFN0_BLV Glycoprotein (Fragment) OS=Bovine leukemia virus OX=11901 GN=env PE=4 SV=1
ORIGIN

        1 ---------- ---------- ---------- ---------- ---------- ----------
       61 ---------- ---------- ---------- ---------P QGRRRFGARA MVTYD-CEPR
      121 CPYVGTDHFD CPHWDNAS-- ---------- ---------- ---------- ----------
      181 ---------- ---------- ---------- ---------- ---------- ----------
      241 ---------- ---------- ---------- ---------- ---------- ----------
      301 ---------- ---------- ---------- QADQGSFYVN HQILFLHLKQ CHGIFTLTWE
      361 IWGYDPLITF SLHKIPDPPQ P----DFPQL NSDWVPSVRS WALLLNQTAR AFP-------
      421 ---DCAICWE PSPPWAPEIL VYNKTISSSG PG-------- -LA------- ----------
      481 ---------- ---------- ---------- ---------- ---------- ----------
      541 ---------- ---------- ---------- ---------- ---------- ----------
      601 ---------- ---------- ---------- ---------- ---------- ----------
      661 ---------- ---------- ---------- ---------- ---------- ----------
      721 ---------- -------
//
LOCUS       tr|O93015|O93015_BLV Envelope glycoprotein (Fragment) OS=Bovine leukemia virus OX=11901 GN=env PE=4 SV=1       737 aa
DEFINITION  tr|O93015|O93015_BLV Envelope glycoprotein (Fragment) OS=Bovine leukemia virus OX=11901 GN=env PE=4 SV=1     737 aa
TITLE       tr|O93015|O93015_BLV Envelope glycoprotein (Fragment) OS=Bovine leukemia virus OX=11901 GN=env PE=4 SV=1
ORIGIN

        1 MPKERRSRRR PQPIIRWVSL TLTLLALCQP IQTWRCSLSL GNQQWMTTYN QEAK----FS
       61 ISIDQILEAH NQSPFCPRSP RYT--LDFVN GYPKIYWPPP QGRRRFGARA MVTYD-CEPR
      121 CPYVGADHFD CPHWDNAS-- ---------- ---------- ---------- ----------
      181 ---------- ---------- ---------- ---------- ---------- ----------
      241 ---------- ---------- ---------- ---------- ---------- ----------
      301 ---------- ---------- ---------- QADQGSFYVN HQILFLHLKQ CHGIFTLTWE
      361 IWGYDPLITF SLHKIPDPPQ P----DFPQL NSDWVPSVRS WALLLNQTAR AFP-------
      421 ---DCAICWE PSPPWAPEIL VYNKTISSSG PG-------- -LALPDAQIF WVNTSLFNTT
      481 QGWHHPSQRL LFNVSQGNAL LLPPISLVNL STASSAPPTR VRRSPVAALT LGLALSVGLT
      541 GINVAVSTLS HQRLTSLIHV LEQDQRRLIT AINQTHYNLL NVASVVAQNR RGLDWLYIRL
      601 GFQSLCPTIN EPCCFLRIQN DSIIRLGDLQ PLSQRVSTDW QWPWNWDLGL TAWVRETIHS
      661 VLSLFLLALF LLFLAPCLIK CLTSRLLKLL RQAPHFPEIS FPPKPDSDYQ ALLPSAPEIY
      721 SHLSPTKPDY INLRPCP
//
LOCUS       tr|C4PU96|C4PU96_BLV Gp51 protein (Fragment) OS=Bovine leukemia virus OX=11901 GN=env PE=4 SV=1       737 aa
DEFINITION  tr|C4PU96|C4PU96_BLV Gp51 protein (Fragment) OS=Bovine leukemia virus OX=11901 GN=env PE=4 SV=1     737 aa
TITLE       tr|C4PU96|C4PU96_BLV Gp51 protein (Fragment) OS=Bovine leukemia virus OX=11901 GN=env PE=4 SV=1
ORIGIN

        1 ---------- ---------- ---------- ---------- ---------- ----------
       61 ---------- ---------- --------VN GYPKIYWPPP QGRRRFGARA MVTYD-CEPR
      121 CPYVGADRFV CPHWDNAS-- ---------- ---------- ---------- ----------
      181 ---------- ---------- ---------- ---------- ---------- ----------
      241 ---------- ---------- ---------- ---------- ---------- ----------
      301 ---------- ---------- ---------- QANQGSFYVN HQILSLHLKQ CHGIFTLTWE
      361 IWGYDPLITF SLHKIPDPPQ P----DFPQL NSDWVPSV-- ---------- ----------
      421 ---------- ---------- ---------- ---------- ---------- ----------
      481 ---------- ---------- ---------- ---------- ---------- ----------
      541 ---------- ---------- ---------- ---------- ---------- ----------
      601 ---------- ---------- ---------- ---------- ---------- ----------
      661 ---------- ---------- ---------- ---------- ---------- ----------
      721 ---------- -------
//
LOCUS       tr|A0A385HD51|A0A385HD51_BLV Envelope glycoprotein (Fragment) OS=Bovine leukemia virus OX=11901 GN=env PE=4 SV=1       737 aa
DEFINITION  tr|A0A385HD51|A0A385HD51_BLV Envelope glycoprotein (Fragment) OS=Bovine leukemia virus OX=11901 GN=env PE=4 SV=1     737 aa
TITLE       tr|A0A385HD51|A0A385HD51_BLV Envelope glycoprotein (Fragment) OS=Bovine leukemia virus OX=11901 GN=env PE=4 SV=1
ORIGIN

        1 ---------- ---------- ---------- ---------- ---------- ----------
       61 ---------- ---------- ---------- ---------- ---------- ----------
      121 ---------- ---------- ---------- ---------- ---------- ----------
      181 ---------- ---------- ---------- ---------- ---------- ----------
      241 ---------- ---------- ---------- ---------- ---------- ----------
      301 ---------- ---------- ---------- ---------- --TLFLHLKQ CHGIFTLTWE
      361 IWGYDPLITF SLHKIPDPPQ P----DFPQL NSDWVPSVRS WALLLNQTAR AFP-------
      421 ---DCAICWE PSPPWAPEIL VYNKTISSSG PG-------- -LALPDAQIF WVNTSLFNTT
      481 QGWHHPSQRL LFNVSQGNAL LLPPISLV-- ---------- ---------- ----------
      541 ---------- ---------- ---------- ---------- ---------- ----------
      601 ---------- ---------- ---------- ---------- ---------- ----------
      661 ---------- ---------- ---------- ---------- ---------- ----------
      721 ---------- -------
//
LOCUS       tr|A0A3G2C561|A0A3G2C561_BLV Envelope glycoprotein OS=Bovine leukemia virus OX=11901 GN=env PE=4 SV=1       737 aa
DEFINITION  tr|A0A3G2C561|A0A3G2C561_BLV Envelope glycoprotein OS=Bovine leukemia virus OX=11901 GN=env PE=4 SV=1     737 aa
TITLE       tr|A0A3G2C561|A0A3G2C561_BLV Envelope glycoprotein OS=Bovine leukemia virus OX=11901 GN=env PE=4 SV=1
ORIGIN

        1 MPKERRSRRR PQPIIRWVSL TLTLLALCRP IQTWRCSLSL GNQQWMTAYN QEAK----FS
       61 ISIDQILEAH NQSPFCAKSP RYT--LDSVN GYPKIYWPPP QGRRRFGARA MVTYD-CEPR
      121 CPYVGADRFD CPHWDNAS-- ---------- ---------- ---------- ----------
      181 ---------- ---------- ---------- ---------- ---------- ----------
      241 ---------- ---------- ---------- ---------- ---------- ----------
      301 ---------- ---------- ---------- QADQGSFYVN HQILFLHLKQ CHGIFTLTWE
      361 IWGYDPLITF SLHKIPDPPQ P----DFPQL DSNWVPSVRS WALLLNQTAR AFP-------
      421 ---DCAICWE PSPPWAPEIL VYNKTISSSG PG-------- -LALPDAQIF WVNTSSFNTT
      481 QGWHHPSQRL LFNVSQGNAL LLPPISLVNL STVSSAPPTR VRRSPVAALT LGLALSVGLT
      541 GINVAVSALS HQRLTSLIHV LEQDQQRLIT AINQTHYNLL NVASVVAQNR RGLDWLYIRL
      601 GFQSLCPTIN EPCCFLRIQN DSIIRLGDLQ PLSQRVSTDW QWPWNWDLGL TAWVRETIHS
      661 VLSLFLLALF LLFLAPCLIK CLTSRLLKLL RQAPHFPEIS LTPKPDSDYQ ALLPSAPEIY
      721 SHLSPVKPDY INLRPCP
//
LOCUS       tr|E5RV69|E5RV69_BLV Envelope polyprotein (Fragment) OS=Bovine leukemia virus OX=11901 GN=env PE=4 SV=1       737 aa
DEFINITION  tr|E5RV69|E5RV69_BLV Envelope polyprotein (Fragment) OS=Bovine leukemia virus OX=11901 GN=env PE=4 SV=1     737 aa
TITLE       tr|E5RV69|E5RV69_BLV Envelope polyprotein (Fragment) OS=Bovine leukemia virus OX=11901 GN=env PE=4 SV=1
ORIGIN

        1 ---------- ---------- ---------- ---------- ---------- ----------
       61 ---------- ---------- ---------- ------WPPP QGRRRFGARA MVTYD-CEPR
      121 CPYVGADRFD CPHWDNAS-- ---------- ---------- ---------- ----------
      181 ---------- ---------- ---------- ---------- ---------- ----------
      241 ---------- ---------- ---------- ---------- ---------- ----------
      301 ---------- ---------- ---------- QADQGSFYVS HQILFLHLKQ CHGIFTLTWE
      361 IWGYDPLITF SLHKIPDPPQ P----DFPQL NSDWVPSVRS WALLLNQTAR AFP-------
      421 ---------- ---------- ---------- ---------- ---------- ----------
      481 ---------- ---------- ---------- ---------- ---------- ----------
      541 ---------- ---------- ---------- ---------- ---------- ----------
      601 ---------- ---------- ---------- ---------- ---------- ----------
      661 ---------- ---------- ---------- ---------- ---------- ----------
      721 ---------- -------
//
LOCUS       tr|A0A220VYY8|A0A220VYY8_BLV Gp30 transmembrane protein (Fragment) OS=Bovine leukemia virus OX=11901 GN=env PE=4 SV=1       737 aa
DEFINITION  tr|A0A220VYY8|A0A220VYY8_BLV Gp30 transmembrane protein (Fragment) OS=Bovine leukemia virus OX=11901 GN=env PE=4 SV=1     737 aa
TITLE       tr|A0A220VYY8|A0A220VYY8_BLV Gp30 transmembrane protein (Fragment) OS=Bovine leukemia virus OX=11901 GN=env PE=4 SV=1
ORIGIN

        1 ---------- ---------- ---------- ---------- ---------- ----------
       61 ---------- ---------- ---------- ---------- ---------- ----------
      121 ---------- ---------- ---------- ---------- ---------- ----------
      181 ---------- ---------- ---------- ---------- ---------- ----------
      241 ---------- ---------- ---------- ---------- ---------- ----------
      301 ---------- ---------- ---------- ---------- ---------- ----------
      361 --------SV VAQNRRGLDW L----YIRLG FQSLCPTINE PCCFLRIQND SIIRLGDLQP
      421 LSQRVSTDWQ WPWNWDLGLT AWVRETIHSV LSLFLLALFL LFLAPCLIKC LTSRLLKLLR
      481 QAPPFPEISL TPKPDSDYQA LLPSAPEIYS -HLSPVKPDY INLRPCP--- ----------
      541 ---------- ---------- ---------- ---------- ---------- ----------
      601 ---------- ---------- ---------- ---------- ---------- ----------
      661 ---------- ---------- ---------- ---------- ---------- ----------
      721 ---------- -------
//
LOCUS       tr|A0A1L4BNQ8|A0A1L4BNQ8_BLV Envelope protein (Fragment) OS=Bovine leukemia virus OX=11901 GN=env PE=4 SV=1       737 aa
DEFINITION  tr|A0A1L4BNQ8|A0A1L4BNQ8_BLV Envelope protein (Fragment) OS=Bovine leukemia virus OX=11901 GN=env PE=4 SV=1     737 aa
TITLE       tr|A0A1L4BNQ8|A0A1L4BNQ8_BLV Envelope protein (Fragment) OS=Bovine leukemia virus OX=11901 GN=env PE=4 SV=1
ORIGIN

        1 ---------- ---------- ---------- ---------- ---------- ----------
       61 ---------- -------RSP RYT--LDFVN GYPKIYWPPP QGRRRFGARA MVTYD-CEPR
      121 CPYVGADHFD CPHWDNAS-- ---------- ---------- ---------- ----------
      181 ---------- ---------- ---------- ---------- ---------- ----------
      241 ---------- ---------- ---------- ---------- ---------- ----------
      301 ---------- ---------- ---------- QADQGSFYVN HQILFLHLKR CHGIFTLTWE
      361 IWGYDPLIT- ---------- ---------- ---------- ---------- ----------
      421 ---------- ---------- ---------- ---------- ---------- ----------
      481 ---------- ---------- ---------- ---------- ---------- ----------
      541 ---------- ---------- ---------- ---------- ---------- ----------
      601 ---------- ---------- ---------- ---------- ---------- ----------
      661 ---------- ---------- ---------- ---------- ---------- ----------
      721 ---------- -------
//
LOCUS       tr|A0A1B4Z3C2|A0A1B4Z3C2_BLV Gp51 (Fragment) OS=Bovine leukemia virus OX=11901 GN=env PE=4 SV=1       737 aa
DEFINITION  tr|A0A1B4Z3C2|A0A1B4Z3C2_BLV Gp51 (Fragment) OS=Bovine leukemia virus OX=11901 GN=env PE=4 SV=1     737 aa
TITLE       tr|A0A1B4Z3C2|A0A1B4Z3C2_BLV Gp51 (Fragment) OS=Bovine leukemia virus OX=11901 GN=env PE=4 SV=1
ORIGIN

        1 ---------- ---------- ---------- ---------- ---------- ----------
       61 ---------- ---------- ---------- ----IYWPPP QGRRRFGARA MVTYD-CEPR
      121 CPYVGADRFD CPHWDNAS-- ---------- ---------- ---------- ----------
      181 ---------- ---------- ---------- ---------- ---------- ----------
      241 ---------- ---------- ---------- ---------- ---------- ----------
      301 ---------- ---------- ---------- QADQGSFYVN HQTLFLHLKQ CHGIFTLTWE
      361 IWGYDPLITF SLHKIPDPPQ P----DFPQL NSDWVPSVRS WALLLNQTAR AFP-------
      421 ---DCAICWE PSPPWAPEIL VYNKTISSSG PG-------- -LALPDAQ-- ----------
      481 ---------- ---------- ---------- ---------- ---------- ----------
      541 ---------- ---------- ---------- ---------- ---------- ----------
      601 ---------- ---------- ---------- ---------- ---------- ----------
      661 ---------- ---------- ---------- ---------- ---------- ----------
      721 ---------- -------
//
LOCUS       tr|E5FJ66|E5FJ66_BLV Glycoprotein (Fragment) OS=Bovine leukemia virus OX=11901 GN=env PE=4 SV=2       737 aa
DEFINITION  tr|E5FJ66|E5FJ66_BLV Glycoprotein (Fragment) OS=Bovine leukemia virus OX=11901 GN=env PE=4 SV=2     737 aa
TITLE       tr|E5FJ66|E5FJ66_BLV Glycoprotein (Fragment) OS=Bovine leukemia virus OX=11901 GN=env PE=4 SV=2
ORIGIN

        1 ---------- ---------- ---------- ---------- ---------- ----------
       61 ---------- ---------- ---------- ---------P QGRRRFGARA MVTYD-CEPR
      121 CPYVGADHFD CPHWDNAS-- ---------- ---------- ---------- ----------
      181 ---------- ---------- ---------- ---------- ---------- ----------
      241 ---------- ---------- ---------- ---------- ---------- ----------
      301 ---------- ---------- ---------- QADQGSFYVN HQILFLHLKQ CHGIFTLTWE
      361 IWGYDPLITF SLHKLPDPPQ P----DFPQL NSDWVPSVRS WALLLNQTAR AFP-------
      421 ---DCAICWE PSPPWAPEIL VYNKTISSSG PG-------- -LA------- ----------
      481 ---------- ---------- ---------- ---------- ---------- ----------
      541 ---------- ---------- ---------- ---------- ---------- ----------
      601 ---------- ---------- ---------- ---------- ---------- ----------
      661 ---------- ---------- ---------- ---------- ---------- ----------
      721 ---------- -------
//
LOCUS       tr|Q4PRZ5|Q4PRZ5_BLV Envelope glycoprotein (Fragment) OS=Bovine leukemia virus OX=11901 GN=env PE=4 SV=1       737 aa
DEFINITION  tr|Q4PRZ5|Q4PRZ5_BLV Envelope glycoprotein (Fragment) OS=Bovine leukemia virus OX=11901 GN=env PE=4 SV=1     737 aa
TITLE       tr|Q4PRZ5|Q4PRZ5_BLV Envelope glycoprotein (Fragment) OS=Bovine leukemia virus OX=11901 GN=env PE=4 SV=1
ORIGIN

        1 ---------- ---------- ---------- ---------- ---------- ----------
       61 ---------- ---------- ---------- ---------- -GRRRFGARA MVTYD-CEPR
      121 CPYVGADRFD CPHWDNAS-- ---------- ---------- ---------- ----------
      181 ---------- ---------- ---------- ---------- ---------- ----------
      241 ---------- ---------- ---------- ---------- ---------- ----------
      301 ---------- ---------- ---------- RADQGSFYVD HQILFLHLKQ CHGLFTLTWE
      361 IWGYDPLITF SLHKIPDPPQ P----DFPQL NSDWVPSVRS WALLLNQTAR AFP-------
      421 ---DCAICWE PSPPWAPEIL VYNKTISSSG P--------- ---------- ----------
      481 ---------- ---------- ---------- ---------- ---------- ----------
      541 ---------- ---------- ---------- ---------- ---------- ----------
      601 ---------- ---------- ---------- ---------- ---------- ----------
      661 ---------- ---------- ---------- ---------- ---------- ----------
      721 ---------- -------
//
LOCUS       tr|A0A2S1Q599|A0A2S1Q599_BLV Envelope glycoprotein (Fragment) OS=Bovine leukemia virus OX=11901 GN=env PE=4 SV=1       737 aa
DEFINITION  tr|A0A2S1Q599|A0A2S1Q599_BLV Envelope glycoprotein (Fragment) OS=Bovine leukemia virus OX=11901 GN=env PE=4 SV=1     737 aa
TITLE       tr|A0A2S1Q599|A0A2S1Q599_BLV Envelope glycoprotein (Fragment) OS=Bovine leukemia virus OX=11901 GN=env PE=4 SV=1
ORIGIN

        1 ---------- ---------- ---------- ---------- ---------- ----------
       61 ---------- ---------- ---------- ---------- ----RFGARA MVTYD-CEPR
      121 CPYVGADRFD CPHWDNAS-- ---------- ---------- ---------- ----------
      181 ---------- ---------- ---------- ---------- ---------- ----------
      241 ---------- ---------- ---------- ---------- ---------- ----------
      301 ---------- ---------- ---------- QADQGSFYVN HQILFLHLKQ CHGIFTLTWE
      361 IWGYDPLITF SLHKIPDPPQ P----DFPQL NSDWVPSVRS WALLLNQTAR AFP-------
      421 ---DCAICWE PSPPWAPEIL VYNKTISSSG PG-------- -LALPDAQIF WVNTSSFNTT
      481 QGWHHPS--- ---------- ---------- ---------- ---------- ----------
      541 ---------- ---------- ---------- ---------- ---------- ----------
      601 ---------- ---------- ---------- ---------- ---------- ----------
      661 ---------- ---------- ---------- ---------- ---------- ----------
      721 ---------- -------
//
LOCUS       tr|I1YZJ4|I1YZJ4_BLV Envelope glycoprotein (Fragment) OS=Bovine leukemia virus OX=11901 GN=env PE=4 SV=1       737 aa
DEFINITION  tr|I1YZJ4|I1YZJ4_BLV Envelope glycoprotein (Fragment) OS=Bovine leukemia virus OX=11901 GN=env PE=4 SV=1     737 aa
TITLE       tr|I1YZJ4|I1YZJ4_BLV Envelope glycoprotein (Fragment) OS=Bovine leukemia virus OX=11901 GN=env PE=4 SV=1
ORIGIN

        1 ---------- ---------- ---------- ---------- ---------- ----------
       61 ---------- ---------- ---------- --------PP QGRRRFGARA MVTYD-CEPR
      121 CPYVGADRFD CPHWDNAS-- ---------- ---------- ---------- ----------
      181 ---------- ---------- ---------- ---------- ---------- ----------
      241 ---------- ---------- ---------- ---------- ---------- ----------
      301 ---------- ---------- ---------- QADQGSFYVN HQILFLHLKQ CHGIFTLTWE
      361 IWGYDPLITF SLHKIPDPPQ P----DFPQL NSDWVPSVRS WALLLNQTAR AFP-------
      421 ---DCAICWE PSPPWAPEIL VYNKTIFSSG PG-------- -LALPDAQIF WVNTSLFNTT
      481 QGWHHPS--- ---------- ---------- ---------- ---------- ----------
      541 ---------- ---------- ---------- ---------- ---------- ----------
      601 ---------- ---------- ---------- ---------- ---------- ----------
      661 ---------- ---------- ---------- ---------- ---------- ----------
      721 ---------- -------
//
LOCUS       tr|A0A161IHQ7|A0A161IHQ7_BLV Envelope glycoprotein (Fragment) OS=Bovine leukemia virus OX=11901 GN=env PE=4 SV=1       737 aa
DEFINITION  tr|A0A161IHQ7|A0A161IHQ7_BLV Envelope glycoprotein (Fragment) OS=Bovine leukemia virus OX=11901 GN=env PE=4 SV=1     737 aa
TITLE       tr|A0A161IHQ7|A0A161IHQ7_BLV Envelope glycoprotein (Fragment) OS=Bovine leukemia virus OX=11901 GN=env PE=4 SV=1
ORIGIN

        1 ---------- ---------- ---------- ---------- ---------- ----------
       61 ---------- ---------- ---------- ---------- ------GARA MVTYD-CEPR
      121 CPYVGADRFD CPHWDNAS-- ---------- ---------- ---------- ----------
      181 ---------- ---------- ---------- ---------- ---------- ----------
      241 ---------- ---------- ---------- ---------- ---------- ----------
      301 ---------- ---------- ---------- QTDQGSFYVN HQILFLHLKQ CHGIFTLTWE
      361 IWGYDPLITF SLHKIPDPPQ P----DFPQL NSDWVPSVRS WALLLNQTAR AFP-------
      421 ---DCAICWE PSPPWAPEIL VYNKTISSSG PG-------- -LA------- ----------
      481 ---------- ---------- ---------- ---------- ---------- ----------
      541 ---------- ---------- ---------- ---------- ---------- ----------
      601 ---------- ---------- ---------- ---------- ---------- ----------
      661 ---------- ---------- ---------- ---------- ---------- ----------
      721 ---------- -------
//
LOCUS       tr|C4PU95|C4PU95_BLV Gp51 protein (Fragment) OS=Bovine leukemia virus OX=11901 GN=env PE=4 SV=1       737 aa
DEFINITION  tr|C4PU95|C4PU95_BLV Gp51 protein (Fragment) OS=Bovine leukemia virus OX=11901 GN=env PE=4 SV=1     737 aa
TITLE       tr|C4PU95|C4PU95_BLV Gp51 protein (Fragment) OS=Bovine leukemia virus OX=11901 GN=env PE=4 SV=1
ORIGIN

        1 ---------- ---------- ---------- ---------- ---------- ----------
       61 ---------- ---------- --------VN GYPKIYWPPP QGRRRFGARA MVTYD-CEPR
      121 CPYVGADRFD CPHWDNAS-- ---------- ---------- ---------- ----------
      181 ---------- ---------- ---------- ---------- ---------- ----------
      241 ---------- ---------- ---------- ---------- ---------- ----------
      301 ---------- ---------- ---------- QANQGSFYVN HQILSLHLKQ CHGIFTLTWE
      361 IWGYDPLITF SLHKIPDPPQ P----DFPQL NSDWVPSV-- ---------- ----------
      421 ---------- ---------- ---------- ---------- ---------- ----------
      481 ---------- ---------- ---------- ---------- ---------- ----------
      541 ---------- ---------- ---------- ---------- ---------- ----------
      601 ---------- ---------- ---------- ---------- ---------- ----------
      661 ---------- ---------- ---------- ---------- ---------- ----------
      721 ---------- -------
//
LOCUS       tr|M4GVJ2|M4GVJ2_BLV Envelope glycoprotein (Fragment) OS=Bovine leukemia virus OX=11901 GN=env PE=4 SV=1       737 aa
DEFINITION  tr|M4GVJ2|M4GVJ2_BLV Envelope glycoprotein (Fragment) OS=Bovine leukemia virus OX=11901 GN=env PE=4 SV=1     737 aa
TITLE       tr|M4GVJ2|M4GVJ2_BLV Envelope glycoprotein (Fragment) OS=Bovine leukemia virus OX=11901 GN=env PE=4 SV=1
ORIGIN

        1 ---------- ---------- ---------- ---WRCSLSL GNQQWMTTYN QEAK----FS
       61 ISVDQILEAH NQSPFCARSP RYT--LDFVN GYPKIYWPPP QGRRRFGARA MVTYD-CEPR
      121 CPYVGADRFD CPHWDNAS-- ---------- ---------- ---------- ----------
      181 ---------- ---------- ---------- ---------- ---------- ----------
      241 ---------- ---------- ---------- ---------- ---------- ----------
      301 ---------- ---------- ---------- QADQGSFYVN HQILFLHLKQ CHGIFTLTWE
      361 IWGYDPLITF SLHKIPDPPQ P----DFPQL NSDWVPSVRS WALLLNQTAR AFP-------
      421 ---DCAICWE PSPPWAPEIL VYNKTISSSG PG-------- -LALPDAQIF WVNTSLFNTT
      481 QGWHHPSQRL LFNVSQGNAL LLPPISLVNL STASSAPPTR VRR------- ----------
      541 ---------- ---------- ---------- ---------- ---------- ----------
      601 ---------- ---------- ---------- ---------- ---------- ----------
      661 ---------- ---------- ---------- ---------- ---------- ----------
      721 ---------- -------
//
LOCUS       tr|C4PUA7|C4PUA7_BLV Gp51 protein (Fragment) OS=Bovine leukemia virus OX=11901 GN=env PE=4 SV=1       737 aa
DEFINITION  tr|C4PUA7|C4PUA7_BLV Gp51 protein (Fragment) OS=Bovine leukemia virus OX=11901 GN=env PE=4 SV=1     737 aa
TITLE       tr|C4PUA7|C4PUA7_BLV Gp51 protein (Fragment) OS=Bovine leukemia virus OX=11901 GN=env PE=4 SV=1
ORIGIN

        1 ---------- ---------- ---------- ---------- ---------- ----------
       61 ---------- ---------- --------VN GYPKIYWPPP QGRRRFGARA MVTYD-CEPR
      121 CPYVGADRFD CPHWDNAS-- ---------- ---------- ---------- ----------
      181 ---------- ---------- ---------- ---------- ---------- ----------
      241 ---------- ---------- ---------- ---------- ---------- ----------
      301 ---------- ---------- ---------- QADQGSFYVN HQILFLHLKQ CHGIFTLTWE
      361 IWGYDPLITF SLHKIPDPPQ P----DFPQL NSDWVPSV-- ---------- ----------
      421 ---------- ---------- ---------- ---------- ---------- ----------
      481 ---------- ---------- ---------- ---------- ---------- ----------
      541 ---------- ---------- ---------- ---------- ---------- ----------
      601 ---------- ---------- ---------- ---------- ---------- ----------
      661 ---------- ---------- ---------- ---------- ---------- ----------
      721 ---------- -------
//
LOCUS       tr|P87538|P87538_BLV Envelope protein (Fragment) OS=Bovine leukemia virus OX=11901 GN=env PE=4 SV=1       737 aa
DEFINITION  tr|P87538|P87538_BLV Envelope protein (Fragment) OS=Bovine leukemia virus OX=11901 GN=env PE=4 SV=1     737 aa
TITLE       tr|P87538|P87538_BLV Envelope protein (Fragment) OS=Bovine leukemia virus OX=11901 GN=env PE=4 SV=1
ORIGIN

        1 ---------- ---------- ---------- ---------- ---------- ----------
       61 ---------- ---------- ---------- ----IYWPPP QGRRRFGARA MVTYD-CEPR
      121 CPYVGADHFE CPHWDNAS-- ---------- ---------- ---------- ----------
      181 ---------- ---------- ---------- ---------- ---------- ----------
      241 ---------- ---------- ---------- ---------- ---------- ----------
      301 ---------- ---------- ---------- QADQGSFYVN HQILFLHLKQ CHGIFTLTWE
      361 IWGYDPLITF SLHKIPDPPQ P----DFPQL NSDWVPSVRS WALLLNQTAR AFP-------
      421 ---DCAICWE PSPPWAPEIL VYNKTISSSG PG-------- -LALPDAQIF WVNT------
      481 ---------- ---------- ---------- ---------- ---------- ----------
      541 ---------- ---------- ---------- ---------- ---------- ----------
      601 ---------- ---------- ---------- ---------- ---------- ----------
      661 ---------- ---------- ---------- ---------- ---------- ----------
      721 ---------- -------
//
LOCUS       tr|C4PUA2|C4PUA2_BLV Gp51 protein (Fragment) OS=Bovine leukemia virus OX=11901 GN=env PE=4 SV=1       737 aa
DEFINITION  tr|C4PUA2|C4PUA2_BLV Gp51 protein (Fragment) OS=Bovine leukemia virus OX=11901 GN=env PE=4 SV=1     737 aa
TITLE       tr|C4PUA2|C4PUA2_BLV Gp51 protein (Fragment) OS=Bovine leukemia virus OX=11901 GN=env PE=4 SV=1
ORIGIN

        1 ---------- ---------- ---------- ---------- ---------- ----------
       61 ---------- ---------- --------VN GYPKIYWPPP QGRRRFGTRA MVTYD-CELR
      121 CPYVGADRFD CPHWDNAS-- ---------- ---------- ---------- ----------
      181 ---------- ---------- ---------- ---------- ---------- ----------
      241 ---------- ---------- ---------- ---------- ---------- ----------
      301 ---------- ---------- ---------- QANQGSFYVN HQILSLHLKQ CHGIFTLTWE
      361 IWGYDPLITF SLHKIPDPPQ P----DFPQL NSDWVPSV-- ---------- ----------
      421 ---------- ---------- ---------- ---------- ---------- ----------
      481 ---------- ---------- ---------- ---------- ---------- ----------
      541 ---------- ---------- ---------- ---------- ---------- ----------
      601 ---------- ---------- ---------- ---------- ---------- ----------
      661 ---------- ---------- ---------- ---------- ---------- ----------
      721 ---------- -------
//
LOCUS       tr|A0A097ZP63|A0A097ZP63_BLV Gp51 (Fragment) OS=Bovine leukemia virus OX=11901 GN=env PE=4 SV=1       737 aa
DEFINITION  tr|A0A097ZP63|A0A097ZP63_BLV Gp51 (Fragment) OS=Bovine leukemia virus OX=11901 GN=env PE=4 SV=1     737 aa
TITLE       tr|A0A097ZP63|A0A097ZP63_BLV Gp51 (Fragment) OS=Bovine leukemia virus OX=11901 GN=env PE=4 SV=1
ORIGIN

        1 MPKERRSRRR PQPIIRWVSL TLTLLALSRP IQTWRCSLSL GNQQWMTAYN QEAK----FS
       61 ISIDQILEAH NQSPFCAKSP RYT--LDSVN GYPKIYWPPP QGRRRFGARA MVTYD-CEPR
      121 CPYVGADRFD CPHWDNAS-- ---------- ---------- ---------- ----------
      181 ---------- ---------- ---------- ---------- ---------- ----------
      241 ---------- ---------- ---------- ---------- ---------- ----------
      301 ---------- ---------- ---------- QADQGSFHVN HQILFLHLKQ CHGIFTLTWE
      361 IWGYDPLITF SLHKIPDPPQ P----DFPQL NSDWVPSVRS WALLLNQTAR AFP-------
      421 ---DCAICWE PSPPWAPEIL VYNKTISSSG PG-------- -LALPDAQIF WVNTSSFNTT
      481 QGWHHPSQRL LFNVSQGNAL LLPPISLVNL STASSAPPTR VRRS------ ----------
      541 ---------- ---------- ---------- ---------- ---------- ----------
      601 ---------- ---------- ---------- ---------- ---------- ----------
      661 ---------- ---------- ---------- ---------- ---------- ----------
      721 ---------- -------
//
LOCUS       tr|A0A2S1Q596|A0A2S1Q596_BLV Envelope glycoprotein (Fragment) OS=Bovine leukemia virus OX=11901 GN=env PE=4 SV=1       737 aa
DEFINITION  tr|A0A2S1Q596|A0A2S1Q596_BLV Envelope glycoprotein (Fragment) OS=Bovine leukemia virus OX=11901 GN=env PE=4 SV=1     737 aa
TITLE       tr|A0A2S1Q596|A0A2S1Q596_BLV Envelope glycoprotein (Fragment) OS=Bovine leukemia virus OX=11901 GN=env PE=4 SV=1
ORIGIN

        1 ---------- ---------- ---------- ---------- ---------- ----------
       61 ---------- ---------- ---------- ---------- ----RFGARA MVTYD-CEPR
      121 CPYVGADRFD CPQWDNAS-- ---------- ---------- ---------- ----------
      181 ---------- ---------- ---------- ---------- ---------- ----------
      241 ---------- ---------- ---------- ---------- ---------- ----------
      301 ---------- ---------- ---------- QADQGSFYVN HQILFLHLKQ CHGIFTLTWE
      361 IWGYDPLITF SLHKIPDPPQ P----DFPQL NSDWVPSVRS WALLLNQTAR AFP-------
      421 ---DCAICWE PSPPWAPEIL VYNKTISSSG PG-------- -LALPDAQIF WVNTSSFNTT
      481 QGWHHPS--- ---------- ---------- ---------- ---------- ----------
      541 ---------- ---------- ---------- ---------- ---------- ----------
      601 ---------- ---------- ---------- ---------- ---------- ----------
      661 ---------- ---------- ---------- ---------- ---------- ----------
      721 ---------- -------
//
LOCUS       tr|A0A348GSB1|A0A348GSB1_BLV Gp51 envelope protein (Fragment) OS=Bovine leukemia virus OX=11901 GN=env PE=4 SV=1       737 aa
DEFINITION  tr|A0A348GSB1|A0A348GSB1_BLV Gp51 envelope protein (Fragment) OS=Bovine leukemia virus OX=11901 GN=env PE=4 SV=1     737 aa
TITLE       tr|A0A348GSB1|A0A348GSB1_BLV Gp51 envelope protein (Fragment) OS=Bovine leukemia virus OX=11901 GN=env PE=4 SV=1
ORIGIN

        1 ---------- ---------- ---------- ---------- ---------- ----------
       61 ---------- ---------- ---------- ---------P QGRRRFGARA MVTYD-CEPR
      121 CPYVGADRFD CPHWDNAS-- ---------- ---------- ---------- ----------
      181 ---------- ---------- ---------- ---------- ---------- ----------
      241 ---------- ---------- ---------- ---------- ---------- ----------
      301 ---------- ---------- ---------- QTDQGSFYVN HQILFLHLKQ CHGIFTLTWE
      361 IWGYDPLITF SLHKIPDPPQ P----DFPQL NSDWVPSVRS WALLLNQTAR AFP-------
      421 ---DCAICWE PSPPWAPEIL VYNKTISSSG PG-------- -LA------- ----------
      481 ---------- ---------- ---------- ---------- ---------- ----------
      541 ---------- ---------- ---------- ---------- ---------- ----------
      601 ---------- ---------- ---------- ---------- ---------- ----------
      661 ---------- ---------- ---------- ---------- ---------- ----------
      721 ---------- -------
//
LOCUS       tr|A0A348GSA7|A0A348GSA7_BLV Gp51 envelope protein (Fragment) OS=Bovine leukemia virus OX=11901 GN=env PE=4 SV=1       737 aa
DEFINITION  tr|A0A348GSA7|A0A348GSA7_BLV Gp51 envelope protein (Fragment) OS=Bovine leukemia virus OX=11901 GN=env PE=4 SV=1     737 aa
TITLE       tr|A0A348GSA7|A0A348GSA7_BLV Gp51 envelope protein (Fragment) OS=Bovine leukemia virus OX=11901 GN=env PE=4 SV=1
ORIGIN

        1 ---------- ---------- ---------- ---------- ---------- ----------
       61 ---------- ---------- ---------- ---------P QGRRRFGARA MVTYD-CEPR
      121 CPYVGADRFD CPHWDNAS-- ---------- ---------- ---------- ----------
      181 ---------- ---------- ---------- ---------- ---------- ----------
      241 ---------- ---------- ---------- ---------- ---------- ----------
      301 ---------- ---------- ---------- QTDQGSFYVN HQILFLHLKQ CHGIFTLTWE
      361 IWGYDPLITF SLHKIPDPPQ P----DFPQL NSDWVPSVRS WALLLNQTAR AFP-------
      421 ---DCAICWE PSPPWAPEIL VYNKTISSSG PG-------- -LA------- ----------
      481 ---------- ---------- ---------- ---------- ---------- ----------
      541 ---------- ---------- ---------- ---------- ---------- ----------
      601 ---------- ---------- ---------- ---------- ---------- ----------
      661 ---------- ---------- ---------- ---------- ---------- ----------
      721 ---------- -------
//
LOCUS       tr|A0A2S1Q5J7|A0A2S1Q5J7_BLV Envelope glycoprotein (Fragment) OS=Bovine leukemia virus OX=11901 GN=env PE=4 SV=1       737 aa
DEFINITION  tr|A0A2S1Q5J7|A0A2S1Q5J7_BLV Envelope glycoprotein (Fragment) OS=Bovine leukemia virus OX=11901 GN=env PE=4 SV=1     737 aa
TITLE       tr|A0A2S1Q5J7|A0A2S1Q5J7_BLV Envelope glycoprotein (Fragment) OS=Bovine leukemia virus OX=11901 GN=env PE=4 SV=1
ORIGIN

        1 ---------- ---------- ---------- ---------- ---------- ----------
       61 ---------- ---------- ---------- ---------- ----RFGARA MVTYD-CEPR
      121 CPYVGADRFD CPHWDNAS-- ---------- ---------- ---------- ----------
      181 ---------- ---------- ---------- ---------- ---------- ----------
      241 ---------- ---------- ---------- ---------- ---------- ----------
      301 ---------- ---------- ---------- QADQGSFYVN HQILFLHLKQ CHGIFTLTWE
      361 IWGYDPLITF SLHKIPDPPQ P----DFPQL NSDWVPSVRS WALLLNQTAR AFP-------
      421 ---DCAICWE PSPPWAPEIL VYNKTISSSG PG-------- -LALPDAQIF WVNTSSFNTT
      481 QGWHHPS--- ---------- ---------- ---------- ---------- ----------
      541 ---------- ---------- ---------- ---------- ---------- ----------
      601 ---------- ---------- ---------- ---------- ---------- ----------
      661 ---------- ---------- ---------- ---------- ---------- ----------
      721 ---------- -------
//
LOCUS       tr|M4HMD9|M4HMD9_BLV Envelope glycoprotein gPr72 (Fragment) OS=Bovine leukemia virus OX=11901 GN=env PE=4 SV=1       737 aa
DEFINITION  tr|M4HMD9|M4HMD9_BLV Envelope glycoprotein gPr72 (Fragment) OS=Bovine leukemia virus OX=11901 GN=env PE=4 SV=1     737 aa
TITLE       tr|M4HMD9|M4HMD9_BLV Envelope glycoprotein gPr72 (Fragment) OS=Bovine leukemia virus OX=11901 GN=env PE=4 SV=1
ORIGIN

        1 MPKERRSRRR PQPIIRWVSL TLTLLALCQP IQTWRCSLSL GNQQWMTTYN QEAK----FS
       61 ISIDQILEAH NQSPFCPRSP RYT--LDFVN GYPKIYWPPP QGRRRFGARA MVTYD-CEPR
      121 CPYVGADRFD CPHWDNAS-- ---------- ---------- ---------- ----------
      181 ---------- ---------- ---------- ---------- ---------- ----------
      241 ---------- ---------- ---------- ---------- ---------- ----------
      301 ---------- ---------- ---------- QADQGSFYVN HQILFLHLRQ CHGIFTLTWE
      361 IWGYDPLITF SLHKIPDPPQ P----DFPQL NSDWVPSVRS WALLLNQTAR AFP-------
      421 ---DCAICWE PSPPWAPEIL VYNKTISSSG PG-------- -LALPDAQIF WVNTSLFNTT
      481 QG-------- ---------- ---------- ---------- ---------- ----------
      541 ---------- ---------- ---------- ---------- ---------- ----------
      601 ---------- ---------- ---------- ---------- ---------- ----------
      661 ---------- ---------- ---------- ---------- ---------- ----------
      721 ---------- -------
//
LOCUS       tr|A0A1B4Z3D1|A0A1B4Z3D1_BLV Gp51 (Fragment) OS=Bovine leukemia virus OX=11901 GN=env PE=4 SV=1       737 aa
DEFINITION  tr|A0A1B4Z3D1|A0A1B4Z3D1_BLV Gp51 (Fragment) OS=Bovine leukemia virus OX=11901 GN=env PE=4 SV=1     737 aa
TITLE       tr|A0A1B4Z3D1|A0A1B4Z3D1_BLV Gp51 (Fragment) OS=Bovine leukemia virus OX=11901 GN=env PE=4 SV=1
ORIGIN

        1 ---------- ---------- ---------- ---------- ---------- ----------
       61 ---------- ---------- ---------- ----IYWPPP QGRRRFGARA MVTYD-CEPR
      121 CPYVGADRFD CPHWDNAS-- ---------- ---------- ---------- ----------
      181 ---------- ---------- ---------- ---------- ---------- ----------
      241 ---------- ---------- ---------- ---------- ---------- ----------
      301 ---------- ---------- ---------- QVDQGSFYVN HQILFLHLKQ CHGIFTLTWE
      361 IWGYDPLITF SLHKIPDPPQ P----DFPQL NSDWVPSVRS WALLLNQTAR AFP-------
      421 ---DCAICWE PSPPWAPEIL VYNKTISSSG PG-------- -LALPDAQ-- ----------
      481 ---------- ---------- ---------- ---------- ---------- ----------
      541 ---------- ---------- ---------- ---------- ---------- ----------
      601 ---------- ---------- ---------- ---------- ---------- ----------
      661 ---------- ---------- ---------- ---------- ---------- ----------
      721 ---------- -------
//
LOCUS       tr|M4HME5|M4HME5_BLV Envelope glycoprotein gPr72 (Fragment) OS=Bovine leukemia virus OX=11901 GN=env PE=4 SV=1       737 aa
DEFINITION  tr|M4HME5|M4HME5_BLV Envelope glycoprotein gPr72 (Fragment) OS=Bovine leukemia virus OX=11901 GN=env PE=4 SV=1     737 aa
TITLE       tr|M4HME5|M4HME5_BLV Envelope glycoprotein gPr72 (Fragment) OS=Bovine leukemia virus OX=11901 GN=env PE=4 SV=1
ORIGIN

        1 MPKERRSRRR PQPIIRWVSL TLTLLALCQP IQTWRCSLSL GNQQWMTIYN QEAK----FS
       61 ISIDLILEAH NQSPFCARSP RYT--LDFVN GYPKIYWPPP QGRRRFGARA MVTYD-CEPR
      121 CPYVGADRFD CPHWDNAS-- ---------- ---------- ---------- ----------
      181 ---------- ---------- ---------- ---------- ---------- ----------
      241 ---------- ---------- ---------- ---------- ---------- ----------
      301 ---------- ---------- ---------- QADQGSFYVN HQILFLHLKQ CHGIFTLTWE
      361 IWGYDPLITF SLHKIPDPPQ P----DFPQL NSDWVPSVRS WALLLNQTAR AFP-------
      421 ---DCAICWE PSPPWAPEIL VYNKTISSSG PG-------- -LALPDAQIF WVNTSLFNTT
      481 QGWHHPSQRL LFNVSQGNAL LLPPISLVNL STVSSAPPTR VRRSPVAALT LGLALSVGLT
      541 GINVAMSALS HQRLTSLIHV LEQDQQRLIT AINQTHYNLL NVASVVAQNR RGLDWLYIRL
      601 GFQSLCPTIN EPCCFLRIQN DSIIRLGDLQ PLSQRVSTDW QWPWNWDLGL TAWVRETIHS
      661 VLSLFLLALF LLFLAPCLIK CLTSRLLKLL RQAPHFPEIS FTPKPDPDYQ ALLPSAPEIY
      721 SHLSPA---- -------
//
LOCUS       tr|A0A3G2C583|A0A3G2C583_BLV Envelope glycoprotein OS=Bovine leukemia virus OX=11901 GN=env PE=4 SV=1       737 aa
DEFINITION  tr|A0A3G2C583|A0A3G2C583_BLV Envelope glycoprotein OS=Bovine leukemia virus OX=11901 GN=env PE=4 SV=1     737 aa
TITLE       tr|A0A3G2C583|A0A3G2C583_BLV Envelope glycoprotein OS=Bovine leukemia virus OX=11901 GN=env PE=4 SV=1
ORIGIN

        1 MPKERRSRRR PQPIIRWVSL TLTLLALCRP IQTWRCSLSL GNQQWMTAYN QEAK----FS
       61 ISIDQILEAH NQSPFCAKSP RYT--LDSVN GYPKIYWPPP QGRRRFGARA MVTYD-CEPR
      121 CPYVGADRFD CPHWDNAS-- ---------- ---------- ---------- ----------
      181 ---------- ---------- ---------- ---------- ---------- ----------
      241 ---------- ---------- ---------- ---------- ---------- ----------
      301 ---------- ---------- ---------- QADQGSFYVN HQILFLHLKQ CHGIFTLTWE
      361 IWGYDPLITF SLHKIPDPPQ P----DFPQL NSDWVPSVRS WALLLNQTAR AFP-------
      421 ---DCAICWE PSPPWAPEIL VYNKTISGSG PG-------- -LALPDAQIF WVNTSSFNTT
      481 QGWHHPSQRL LFNVSQGNAL LLPPISLVNL STASSAPPTR VRRSPVAALT LGLALSVGLT
      541 GINVAVSALS HQRLTSLIHV LEQDQQRLIT AINQTHYNLL NVASVVAQNR RGLDWLYIRL
      601 GFQSLCPTIN EPCCFLRIQN DSIIRLGDLQ PLSQRVSTDW QWPWNWDLGL TAWVRETIHS
      661 VLSLFLLALF LLFLAPCLIK CLTSRLLKLL RQAPHFPEIS LTPKPDSDYQ ALLPSAPEIY
      721 SHLSPVKPDY INLRPCP
//
LOCUS       tr|A0A140JT09|A0A140JT09_BLV Env OS=Bovine leukemia virus OX=11901 GN=env PE=4 SV=1       737 aa
DEFINITION  tr|A0A140JT09|A0A140JT09_BLV Env OS=Bovine leukemia virus OX=11901 GN=env PE=4 SV=1     737 aa
TITLE       tr|A0A140JT09|A0A140JT09_BLV Env OS=Bovine leukemia virus OX=11901 GN=env PE=4 SV=1
ORIGIN

        1 MPKERRSRRR PQPIIRWVSL TLTLLALCQP IQTWRCSLSL GNQQWMTAYN QEAK----FS
       61 ISIDQILEAH NQSPFCAKSP RYT--LDFVN GYPKIYWPPP QGRRRFGARA MVTYD-CEPR
      121 CPYVGADRFD CPHWDNAS-- ---------- ---------- ---------- ----------
      181 ---------- ---------- ---------- ---------- ---------- ----------
      241 ---------- ---------- ---------- ---------- ---------- ----------
      301 ---------- ---------- ---------- QADQGSFYVD HQILFLHLKQ CHGIFTLTWE
      361 IWGYDPLITF SLHKIPDPPQ P----DFPQL NSDWVPSVRS WALLLNQTAR AFP-------
      421 ---DCAICWE PSPPWAPEIL VYNKTISSSG PG-------- -LALPDAQIF WVNTSLFNTT
      481 QGWHHPSQRL LFNVSQGNAL LLPPISLVNL STASSAPPTR VRRSPVAALT LGLALSVGLT
      541 GINVAVSALS HQRLTSLIHV LEQDQQRLIT AINQTHYNLL NVASVVAQNR RGLDWLYIRL
      601 GFQSLCPTIN EPCCFLRIQN DSIIRLGDLQ PLSQRVSTDW QWPWNWDLGL TAWVRETIHS
      661 VLSLFLLALF LLFLAPCLIK CLTSRLLKLL REAPHFPEIS FAPKPDSDYQ ALLPSAPEIY
      721 SRLSPTKPDY INLRPCP
//
LOCUS       tr|H6TX23|H6TX23_BLV Envelope glycoprotein (Fragment) OS=Bovine leukemia virus OX=11901 GN=env PE=4 SV=1       737 aa
DEFINITION  tr|H6TX23|H6TX23_BLV Envelope glycoprotein (Fragment) OS=Bovine leukemia virus OX=11901 GN=env PE=4 SV=1     737 aa
TITLE       tr|H6TX23|H6TX23_BLV Envelope glycoprotein (Fragment) OS=Bovine leukemia virus OX=11901 GN=env PE=4 SV=1
ORIGIN

        1 ---------- ---------- ---------- ---------- ---------- ----------
       61 ---------- ---------- ---------- ---------- -GRRRFGARA MVTYD-CEPR
      121 CPYVGADRFD CPHWDNAS-- ---------- ---------- ---------- ----------
      181 ---------- ---------- ---------- ---------- ---------- ----------
      241 ---------- ---------- ---------- ---------- ---------- ----------
      301 ---------- ---------- ---------- QADQGSFYVN HQTLFLHLKQ CHGIFTLTWE
      361 IWGYDPLITF SLHKIPDPPQ P----DFPQL NSDWVPSVRS WALLLNQTAR AFP-------
      421 ---DCAICWE PSPPWAPEIL VYNKTISSSG PG-------- -LA------- ----------
      481 ---------- ---------- ---------- ---------- ---------- ----------
      541 ---------- ---------- ---------- ---------- ---------- ----------
      601 ---------- ---------- ---------- ---------- ---------- ----------
      661 ---------- ---------- ---------- ---------- ---------- ----------
      721 ---------- -------
//
LOCUS       tr|A0A3G2C580|A0A3G2C580_BLV Envelope glycoprotein OS=Bovine leukemia virus OX=11901 GN=env PE=4 SV=1       737 aa
DEFINITION  tr|A0A3G2C580|A0A3G2C580_BLV Envelope glycoprotein OS=Bovine leukemia virus OX=11901 GN=env PE=4 SV=1     737 aa
TITLE       tr|A0A3G2C580|A0A3G2C580_BLV Envelope glycoprotein OS=Bovine leukemia virus OX=11901 GN=env PE=4 SV=1
ORIGIN

        1 MPKERRSRRR PQPIIRWVSL TLTLLALCRP IQTWRCSLSL GNQQWMTAYN REAK----FS
       61 ISIDQILEAH NQSPFCAKSP RYT--LDSVN GYPKIYWPPP QGRRRFGARA MVTYD-CEPR
      121 CPYVGADRFN CPHWDNAS-- ---------- ---------- ---------- ----------
      181 ---------- ---------- ---------- ---------- ---------- ----------
      241 ---------- ---------- ---------- ---------- ---------- ----------
      301 ---------- ---------- ---------- QADQGSFYVN HQILFLHLKQ CHGIFTLTWE
      361 IWGYDPLITF SLHKIPDPPQ P----DFPQL NSDWVPSVKS WALLLNQTAR AFP-------
      421 ---DCAICWE PSPPWAPEIL VYNKTISSSG PG-------- -LALPDAQIF WVNTSSFNTT
      481 QGWHHPSQRL LFNVSQGNAL LLPPISLVNL STASSAPPTR VRRSPVAALT LGLALSVGLT
      541 GINVAVSALS HQRLTSLIHV LEQDQQRLIT AINQTHYNLL NVASVVAQNR RGLDWLYIRL
      601 GFQSLCPTIN EPCCFLRIQN DSIIRLGDLQ PLSQRVSTDW QWPWNWDLGL TAWVRETIHS
      661 VLSLFLLALF LLFLAPCLIK CLTSRLLKLL RQAPHFPEIS LTPKPDSDYQ ALLPSAPEIY
      721 SHLSPVKPDY INLRPCP
//
LOCUS       tr|A0A0H5ARV7|A0A0H5ARV7_BLV Gp51 envelope protein (Fragment) OS=Bovine leukemia virus OX=11901 GN=env PE=4 SV=1       737 aa
DEFINITION  tr|A0A0H5ARV7|A0A0H5ARV7_BLV Gp51 envelope protein (Fragment) OS=Bovine leukemia virus OX=11901 GN=env PE=4 SV=1     737 aa
TITLE       tr|A0A0H5ARV7|A0A0H5ARV7_BLV Gp51 envelope protein (Fragment) OS=Bovine leukemia virus OX=11901 GN=env PE=4 SV=1
ORIGIN

        1 ---------- ---------- ---------- ---------- ---------- ----------
       61 ---------- ---------- --T--LDSVN GYPKIYWPPP QGRRRFGARA MVTYD-CEPR
      121 CPYVGADRFD CPHWDNAS-- ---------- ---------- ---------- ----------
      181 ---------- ---------- ---------- ---------- ---------- ----------
      241 ---------- ---------- ---------- ---------- ---------- ----------
      301 ---------- ---------- ---------- QADQGSFYVN HQILFLHLKQ CHGIFTLTWE
      361 IWGYDPLITF SLHKIPDPPQ P----DFPQL NSDWVPSVRS WALLLNQTAR AFP-------
      421 ---DCAICWE PSPPWAPEIL VYNKTISSSG PG-------- -LALPDAQ-- ----------
      481 ---------- ---------- ---------- ---------- ---------- ----------
      541 ---------- ---------- ---------- ---------- ---------- ----------
      601 ---------- ---------- ---------- ---------- ---------- ----------
      661 ---------- ---------- ---------- ---------- ---------- ----------
      721 ---------- -------
//
LOCUS       tr|A0A0H5AUH8|A0A0H5AUH8_BLV Gp51 envelope protein (Fragment) OS=Bovine leukemia virus OX=11901 GN=env PE=4 SV=1       737 aa
DEFINITION  tr|A0A0H5AUH8|A0A0H5AUH8_BLV Gp51 envelope protein (Fragment) OS=Bovine leukemia virus OX=11901 GN=env PE=4 SV=1     737 aa
TITLE       tr|A0A0H5AUH8|A0A0H5AUH8_BLV Gp51 envelope protein (Fragment) OS=Bovine leukemia virus OX=11901 GN=env PE=4 SV=1
ORIGIN

        1 ---------- ---------- ---------- ---------- ---------- ----------
       61 ---------- ---------- ---------- ---------- ------GARA MVTYD-CEPR
      121 CPYVGADRFD CPHWDNAS-- ---------- ---------- ---------- ----------
      181 ---------- ---------- ---------- ---------- ---------- ----------
      241 ---------- ---------- ---------- ---------- ---------- ----------
      301 ---------- ---------- ---------- QADQGSFYVN HQILFLHLKQ CHGIFTLTWE
      361 IWGYDPLITF SLHKIPDPPQ P----DFPQL NSDWVPSVRS WALLLNQTAR AFP-------
      421 ---DCAICWE PSPPWAPEIL VYNKTISSSG PG-------- -LALPDAQ-- ----------
      481 ---------- ---------- ---------- ---------- ---------- ----------
      541 ---------- ---------- ---------- ---------- ---------- ----------
      601 ---------- ---------- ---------- ---------- ---------- ----------
      661 ---------- ---------- ---------- ---------- ---------- ----------
      721 ---------- -------
//
LOCUS       tr|A9LY79|A9LY79_BLV Gp51 protein (Fragment) OS=Bovine leukemia virus OX=11901 GN=env PE=4 SV=1       737 aa
DEFINITION  tr|A9LY79|A9LY79_BLV Gp51 protein (Fragment) OS=Bovine leukemia virus OX=11901 GN=env PE=4 SV=1     737 aa
TITLE       tr|A9LY79|A9LY79_BLV Gp51 protein (Fragment) OS=Bovine leukemia virus OX=11901 GN=env PE=4 SV=1
ORIGIN

        1 ---------- ---------- ----LALCQP IQTWRCSLSL GNQQWMTAYN QEAK----FS
       61 ISIDQILEAH NQSPFCAKSP RYT--FDSVN GYPKIYWPPP QGRRRFGARA VVTYD-CEPR
      121 CPYVGADRFD CPHWDNAS-- ---------- ---------- ---------- ----------
      181 ---------- ---------- ---------- ---------- ---------- ----------
      241 ---------- ---------- ---------- ---------- ---------- ----------
      301 ---------- ---------- ---------- QADQGSFYVN HQILSLHLKQ CHGIFTLTWE
      361 IKGYDPLITF SLHKIPDPLQ P----DLPQL NSDWVPSVRS WALLLNQTAR AFP-------
      421 ---DCAICWE PSPPWAPEIL VYNKTISSSG PG-------- -LALPDAQIF WVNTSSFNTT
      481 QGWHHPSQRL LFNVS----- ---------- ---------- ---------- ----------
      541 ---------- ---------- ---------- ---------- ---------- ----------
      601 ---------- ---------- ---------- ---------- ---------- ----------
      661 ---------- ---------- ---------- ---------- ---------- ----------
      721 ---------- -------
//
LOCUS       tr|A9LXX4|A9LXX4_BLV Envelope glycoprotein (Fragment) OS=Bovine leukemia virus OX=11901 GN=env PE=4 SV=1       737 aa
DEFINITION  tr|A9LXX4|A9LXX4_BLV Envelope glycoprotein (Fragment) OS=Bovine leukemia virus OX=11901 GN=env PE=4 SV=1     737 aa
TITLE       tr|A9LXX4|A9LXX4_BLV Envelope glycoprotein (Fragment) OS=Bovine leukemia virus OX=11901 GN=env PE=4 SV=1
ORIGIN

        1 ---------- ---------- ---------- ---------- ---------- ----------
       61 ---------- ---------- ---------- ---------- ---------- ----------
      121 ---------- ---------- ---------- ---------- ---------- ----------
      181 ---------- ---------- ---------- ---------- ---------- ----------
      241 ---------- ---------- ---------- ---------- ---------- ----------
      301 ---------- ---------- ---------- ---------- ---------- ----------
      361 ---------- ---------- V----SLTLT LLAFCQPIQT WRCSLSLGNQ ----------
      421 ---------Q W-------MT TYNQEAKFSI S--------- ---------- -IDQILEAHN
      481 QSPFCPRS-- -PRYTLDFVN GYPKI----- ---------- ---------- ----------
      541 ---------- ---------- ---------- ---------- ---------- ----------
      601 ---------- ---------- ---------- ---------- ---------- ----------
      661 ---------- ---------- ---------- ---------- ---------- ----------
      721 ---------- -------
//
LOCUS       tr|E5FJ85|E5FJ85_BLV Glycoprotein (Fragment) OS=Bovine leukemia virus OX=11901 GN=env PE=4 SV=3       737 aa
DEFINITION  tr|E5FJ85|E5FJ85_BLV Glycoprotein (Fragment) OS=Bovine leukemia virus OX=11901 GN=env PE=4 SV=3     737 aa
TITLE       tr|E5FJ85|E5FJ85_BLV Glycoprotein (Fragment) OS=Bovine leukemia virus OX=11901 GN=env PE=4 SV=3
ORIGIN

        1 ---------- ---------- ---------- ---WRCSLSL GNQQWMTTYN QEAK----FS
       61 ISIDRILEAH NQSPFCPRSP RYT--SDFIN GYPKIYWPPP QGRRRFGARA MVTYD-CEPR
      121 CPYMGADHFD CPHWDNAS-- ---------- ---------- ---------- ----------
      181 ---------- ---------- ---------- ---------- ---------- ----------
      241 ---------- ---------- ---------- ---------- ---------- ----------
      301 ---------- ---------- ---------- QADQGSFYVN HQILFLHLKQ CHGIFTLTWE
      361 IWGYDPLITF SLHKIPDPPQ P----AFPQL NSDWVPSVRS WALLLNQTAR AFP-------
      421 ---DCAICWE PSPPWAPEIL VYNKTISSSG PG-------- -LALPDAQIF WVNTSLFNTT
      481 QGWHHPSQRL LFNVSQGNAL LLPPISLVNL STASSAPPTR VRR------- ----------
      541 ---------- ---------- ---------- ---------- ---------- ----------
      601 ---------- ---------- ---------- ---------- ---------- ----------
      661 ---------- ---------- ---------- ---------- ---------- ----------
      721 ---------- -------
//
LOCUS       tr|A0A0H5ARR6|A0A0H5ARR6_BLV Gp51 envelope protein (Fragment) OS=Bovine leukemia virus OX=11901 GN=env PE=4 SV=1       737 aa
DEFINITION  tr|A0A0H5ARR6|A0A0H5ARR6_BLV Gp51 envelope protein (Fragment) OS=Bovine leukemia virus OX=11901 GN=env PE=4 SV=1     737 aa
TITLE       tr|A0A0H5ARR6|A0A0H5ARR6_BLV Gp51 envelope protein (Fragment) OS=Bovine leukemia virus OX=11901 GN=env PE=4 SV=1
ORIGIN

        1 ---------- ---------- ---------- ---------- ---------- ----------
       61 ---------- ---------- --T--LDSVN GYPKIYWPPP QGRRRFGARA MVTYD-CEPR
      121 CPYVGADRFD CPHWDNAS-- ---------- ---------- ---------- ----------
      181 ---------- ---------- ---------- ---------- ---------- ----------
      241 ---------- ---------- ---------- ---------- ---------- ----------
      301 ---------- ---------- ---------- QADQGSFYVN HQILFLHLKQ CHGIFTLTWE
      361 IWGYDPLITF SLHKIPDPPQ P----DFPQL NRDWVPSVRS WALLLNQTAR AFP-------
      421 ---DCAICWE PSPPWAPEIL VYNKTISSSG PG-------- -LALPDAQ-- ----------
      481 ---------- ---------- ---------- ---------- ---------- ----------
      541 ---------- ---------- ---------- ---------- ---------- ----------
      601 ---------- ---------- ---------- ---------- ---------- ----------
      661 ---------- ---------- ---------- ---------- ---------- ----------
      721 ---------- -------
//
LOCUS       tr|A0A140JT33|A0A140JT33_BLV Env OS=Bovine leukemia virus OX=11901 GN=env PE=4 SV=1       737 aa
DEFINITION  tr|A0A140JT33|A0A140JT33_BLV Env OS=Bovine leukemia virus OX=11901 GN=env PE=4 SV=1     737 aa
TITLE       tr|A0A140JT33|A0A140JT33_BLV Env OS=Bovine leukemia virus OX=11901 GN=env PE=4 SV=1
ORIGIN

        1 MPKERRSRRR PQPIIRWVSL TLTLLALCQP IQTWRCSLSL GNQQWMTAYN QEAK----FS
       61 ISIDQILEAH NQSPFCAKSP RYT--LDFVN GYPKIYWPPP QGRRRFGARA MVTYD-CEPR
      121 CPYVGADRFD CPHWDNAS-- ---------- ---------- ---------- ----------
      181 ---------- ---------- ---------- ---------- ---------- ----------
      241 ---------- ---------- ---------- ---------- ---------- ----------
      301 ---------- ---------- ---------- QVDQGSFYVN HQILFLHLKQ CHGIFTLTWE
      361 IWGYDPLITF SLHKIPDPPQ P----DFPQL NSDWVPSVRS WALLLNQTAR AFP-------
      421 ---DCAICWE PSPPWAPEIL VYNKTISSSG PG-------- -LALPDAQIF WVNTSLFNTT
      481 QGWHHPSQRL LFNVSQGNAL LLPPISLVNL STASSAPPTR VRRSPVAALT LGLALSVGLT
      541 GINVAVSALS HQRLTSLIHV LEQDQQRLIT AINQTHYNLL NVASVVAQNR RGLDWLYIRL
      601 GFQSLCPTIN EPCCFLRIQN DSIIRLGDLQ PLSQRVSTDW QWPWDWDLGL TAWVRETIHS
      661 VLSLFLLALF LLFLAPCLIK CLTSRLLKLL REAPHFPEIS FAPKPDSDYQ ALLPSAPEIY
      721 SRLSPTKPDY INLRPCP
//
LOCUS       tr|A0A0E4BBP5|A0A0E4BBP5_BLV Env protein OS=Bovine leukemia virus OX=11901 GN=env PE=4 SV=1       737 aa
DEFINITION  tr|A0A0E4BBP5|A0A0E4BBP5_BLV Env protein OS=Bovine leukemia virus OX=11901 GN=env PE=4 SV=1     737 aa
TITLE       tr|A0A0E4BBP5|A0A0E4BBP5_BLV Env protein OS=Bovine leukemia virus OX=11901 GN=env PE=4 SV=1
ORIGIN

        1 MPKERRSRRR PQPIIRWVSL TLTLLALSRP IQTWRCSLSL GNQQWMTAYN QEAK----FS
       61 ISIDQILEAH NQSPFCAKSP RYT--LDSVN GYPKIYWPPP QGRRRFGARA MVTYD-CEPR
      121 CPYVGADRFD CPHWDNAS-- ---------- ---------- ---------- ----------
      181 ---------- ---------- ---------- ---------- ---------- ----------
      241 ---------- ---------- ---------- ---------- ---------- ----------
      301 ---------- ---------- ---------- QADQGSFYVN HQILFLHLKQ CHGIFTLTWE
      361 IWGYDPLITF SLHKIPDPPQ P----DFPQL NSDWVPSVRS WALLLNQTAR AFP-------
      421 ---DCAICWE PSPPWAPEIL VYNKTISSSG PG-------- -LALPDAQIF WVNTSSFNTT
      481 QGWHHLSQRL LFNVSQGNAL LLPPISLVNL STASSAPPTR VRRSPVAALT LGLALSVGLT
      541 GINVAVSALS HQRLTSLIHV LEQDQQRLIT AINQTHYNLL NVASVVAQNR RGLDWLYIRL
      601 GFQSLCPTIN EPCCFLRIQN DSIIRLGDLQ PLSQRVSTDW QWPWNWDLGL TAWVRETIHS
      661 VLSLFLLALF LLFLAPCLIK CLTSRLLKLL RQAPHFPEIS LTPKPDSDYQ ALLPSAPEIY
      721 SHLSPVKPDY INLRPCP
//
LOCUS       tr|A0A2K9VPQ6|A0A2K9VPQ6_BLV Envelope glycoprotein OS=Bovine leukemia virus OX=11901 GN=env PE=4 SV=1       737 aa
DEFINITION  tr|A0A2K9VPQ6|A0A2K9VPQ6_BLV Envelope glycoprotein OS=Bovine leukemia virus OX=11901 GN=env PE=4 SV=1     737 aa
TITLE       tr|A0A2K9VPQ6|A0A2K9VPQ6_BLV Envelope glycoprotein OS=Bovine leukemia virus OX=11901 GN=env PE=4 SV=1
ORIGIN

        1 MPKERRSRRR PQPIIRWVSL TLTLLALCQP IQTWRCSLSL GNQQWMTTYN QEAK----FS
       61 ISIDQILEAH NQSPFCARSP RYT--LDFVN GYPKIYWPPP QGRRRFGARA MATYD-CEPR
      121 CPYVGADHFD CPHWDNASQA DQGFFYVNHR TLFLHLKQCH GIFTLTWEIW GYDPLITFSL
      181 HKISDPPQHD FPQLNSDWVP SVRSWALLLN QTARAFPDCA ICWEPSPPWA PEILVYNKTI
      241 SSSGPGLALP DAQIFWVNTS LFNTTQGWHH PSQRLLFNVS QGNALLLPPI SLVNLSTASS
      301 APPTRVRRSP VAALTLGLAL SVGLTGINVA VSTLSHQRLT SLIHVLEQDQ QRLITAINQT
      361 HYNLLNVASV VAQNRRGLDW L----YIRLG FQSLCPTINE PCCFLRIQND SIIRLGDLQP
      421 LSQRVSTDWQ WPWNWDLGLT AWVRETIHSV LSLFLLALLL LFLAPCLIKC LTSRLLKLLR
      481 QAPHFPEISF TPKPDSDYQA LLPSAPEIYS -HLSPTRPDY IDLRPCP--- ----------
      541 ---------- ---------- ---------- ---------- ---------- ----------
      601 ---------- ---------- ---------- ---------- ---------- ----------
      661 ---------- ---------- ---------- ---------- ---------- ----------
      721 ---------- -------
//
LOCUS       tr|A0A2S1Q576|A0A2S1Q576_BLV Envelope glycoprotein (Fragment) OS=Bovine leukemia virus OX=11901 GN=env PE=4 SV=1       737 aa
DEFINITION  tr|A0A2S1Q576|A0A2S1Q576_BLV Envelope glycoprotein (Fragment) OS=Bovine leukemia virus OX=11901 GN=env PE=4 SV=1     737 aa
TITLE       tr|A0A2S1Q576|A0A2S1Q576_BLV Envelope glycoprotein (Fragment) OS=Bovine leukemia virus OX=11901 GN=env PE=4 SV=1
ORIGIN

        1 ---------- ---------- ---------- ---------- ---------- ----------
       61 ---------- ---------- ---------- ---------- ----RFGARA MVTYD-CEPR
      121 CPYVGADRFD CPHWDNAS-- ---------- ---------- ---------- ----------
      181 ---------- ---------- ---------- ---------- ---------- ----------
      241 ---------- ---------- ---------- ---------- ---------- ----------
      301 ---------- ---------- ---------- QADQGSFYVN HQILFLHLKQ CHGIFTLTWE
      361 IWGYDPLITF SLHKIPDPPQ P----DFPQL NSDWVPSVRS WALLLNQTAR AFP-------
      421 ---DCAICWE PSPPWAPEIL VYNKTISSSG PG-------- -LALPDAQIF WVNTSSFNTT
      481 QGWHHPS--- ---------- ---------- ---------- ---------- ----------
      541 ---------- ---------- ---------- ---------- ---------- ----------
      601 ---------- ---------- ---------- ---------- ---------- ----------
      661 ---------- ---------- ---------- ---------- ---------- ----------
      721 ---------- -------
//
LOCUS       tr|C4PUB7|C4PUB7_BLV Gp51 protein (Fragment) OS=Bovine leukemia virus OX=11901 GN=env PE=4 SV=1       737 aa
DEFINITION  tr|C4PUB7|C4PUB7_BLV Gp51 protein (Fragment) OS=Bovine leukemia virus OX=11901 GN=env PE=4 SV=1     737 aa
TITLE       tr|C4PUB7|C4PUB7_BLV Gp51 protein (Fragment) OS=Bovine leukemia virus OX=11901 GN=env PE=4 SV=1
ORIGIN

        1 ---------- ---------- ---------- ---------- ---------- ----------
       61 ---------- ---------- --------VN GYPKIYWPPS QGRRRFGARA MVTYD-CEPR
      121 CPYVGADRFD CPHWDNAS-- ---------- ---------- ---------- ----------
      181 ---------- ---------- ---------- ---------- ---------- ----------
      241 ---------- ---------- ---------- ---------- ---------- ----------
      301 ---------- ---------- ---------- QANQGSFYVN HQILSLHLKQ CHGIFTLTWE
      361 IWGYDPLITF SLHKIPDPPQ P----DFPQL NSDWVPSV-- ---------- ----------
      421 ---------- ---------- ---------- ---------- ---------- ----------
      481 ---------- ---------- ---------- ---------- ---------- ----------
      541 ---------- ---------- ---------- ---------- ---------- ----------
      601 ---------- ---------- ---------- ---------- ---------- ----------
      661 ---------- ---------- ---------- ---------- ---------- ----------
      721 ---------- -------
//
LOCUS       tr|A0A023J830|A0A023J830_BLV Envelope glycoprotein OS=Bovine leukemia virus OX=11901 GN=env PE=4 SV=1       737 aa
DEFINITION  tr|A0A023J830|A0A023J830_BLV Envelope glycoprotein OS=Bovine leukemia virus OX=11901 GN=env PE=4 SV=1     737 aa
TITLE       tr|A0A023J830|A0A023J830_BLV Envelope glycoprotein OS=Bovine leukemia virus OX=11901 GN=env PE=4 SV=1
ORIGIN

        1 MPKERRSRRR PQPIIRWVSL TLTLLALCQP IQTWRCSLSL GNQQWMTIYN QEAK----FS
       61 ISIDQILEAH NQSPFCARSP RYT--LDFVN GYPKIYWPPP QGRRRFGARA MVTYD-CEPR
      121 CPYVGADRFD CPHWDNAS-- ---------- ---------- ---------- ----------
      181 ---------- ---------- ---------- ---------- ---------- ----------
      241 ---------- ---------- ---------- ---------- ---------- ----------
      301 ---------- ---------- ---------- QADQGSFYVN HQILFLHLKQ CHGIFTLTWE
      361 IWGYDPLITF SLHKIPDPPQ P----DFPQL NSDWVPSVRS WALLLNQTAR AFP-------
      421 ---DCAICWE PSPPWAPEIL VCNKTISSSG PG-------- -LALPDAQIF WVNTSLFNTT
      481 QGWHHPSQRL LFNVSQGNAL LLPPISLVNL STVSSAPPTR VRRSPVAALT LGLALSVGLT
      541 GINVAMSALS HQRLTSLIHV LEQDQQRLIT AINQTHYNLL NVASVVAQNR RGLDWLYIRL
      601 GFQSLCPTIN EPCCFLRIQN DSIIRLGDLQ PLSQRVSTDW QWPWNWDLGL TAWVRETIHS
      661 VLSLFLLALF LLFLAPCLIK CLTSRLLKLL RQAPHFPEIS FTPKPDPDYQ ALLPSAPEIY
      721 SHLSPAKPDY INLRPCP
//
LOCUS       tr|M4GUT8|M4GUT8_BLV Envelope glycoprotein (Fragment) OS=Bovine leukemia virus OX=11901 GN=env PE=4 SV=1       737 aa
DEFINITION  tr|M4GUT8|M4GUT8_BLV Envelope glycoprotein (Fragment) OS=Bovine leukemia virus OX=11901 GN=env PE=4 SV=1     737 aa
TITLE       tr|M4GUT8|M4GUT8_BLV Envelope glycoprotein (Fragment) OS=Bovine leukemia virus OX=11901 GN=env PE=4 SV=1
ORIGIN

        1 ---------- ---------- ---------- ---WRCSLSL GNQQWMTTYN QEAK----FS
       61 ISIDQILEAH NQSPFCARSP RYT--LDFVN GYPKIYWPPP QGRRRFGARA MVTYD-CEPR
      121 CPYVGADHFD CPHWDNAS-- ---------- ---------- ---------- ----------
      181 ---------- ---------- ---------- ---------- ---------- ----------
      241 ---------- ---------- ---------- ---------- ---------- ----------
      301 ---------- ---------- ---------- QADQGSFYVN HQTLFLHLKQ CHGIFTLTWE
      361 IRGYDPLITF SLHKIPDPPQ P----DFPQL NSDWVPSVRS WALLLNQTAR AFP-------
      421 ---DCAICWE PSPPWAPEIL VYNKTISSSG PG-------- -LALPDAQIF WVNMSLFNTT
      481 QGWHHPSQRL LFNVSQGNAL LLPPISLVNL STVSSAPPTR VRR------- ----------
      541 ---------- ---------- ---------- ---------- ---------- ----------
      601 ---------- ---------- ---------- ---------- ---------- ----------
      661 ---------- ---------- ---------- ---------- ---------- ----------
      721 ---------- -------
//
LOCUS       tr|D0UZJ0|D0UZJ0_BLV Envelope glycoprotein (Fragment) OS=Bovine leukemia virus OX=11901 GN=env PE=4 SV=1       737 aa
DEFINITION  tr|D0UZJ0|D0UZJ0_BLV Envelope glycoprotein (Fragment) OS=Bovine leukemia virus OX=11901 GN=env PE=4 SV=1     737 aa
TITLE       tr|D0UZJ0|D0UZJ0_BLV Envelope glycoprotein (Fragment) OS=Bovine leukemia virus OX=11901 GN=env PE=4 SV=1
ORIGIN

        1 ---------- ---------- ---------- ---------- ---------- ----------
       61 ---------- ---------- ---------- ---------- -GRRRFGARA MVTYD-CEPR
      121 CPYVGADRFD CPHWDNAS-- ---------- ---------- ---------- ----------
      181 ---------- ---------- ---------- ---------- ---------- ----------
      241 ---------- ---------- ---------- ---------- ---------- ----------
      301 ---------- ---------- ---------- QADQGSFYVN HQTLFLHLKQ CHGIFTLTWE
      361 IWGYDPLITF SLHKIPDPPQ P----DFPQL NSDWVPSVRS WALLLNQTAR AFP-------
      421 ---DCAICWE PSPPWAPEIL VYNKTISSSG P--------- ---------- ----------
      481 ---------- ---------- ---------- ---------- ---------- ----------
      541 ---------- ---------- ---------- ---------- ---------- ----------
      601 ---------- ---------- ---------- ---------- ---------- ----------
      661 ---------- ---------- ---------- ---------- ---------- ----------
      721 ---------- -------
//
LOCUS       tr|C4PU77|C4PU77_BLV Gp51 protein (Fragment) OS=Bovine leukemia virus OX=11901 GN=env PE=4 SV=1       737 aa
DEFINITION  tr|C4PU77|C4PU77_BLV Gp51 protein (Fragment) OS=Bovine leukemia virus OX=11901 GN=env PE=4 SV=1     737 aa
TITLE       tr|C4PU77|C4PU77_BLV Gp51 protein (Fragment) OS=Bovine leukemia virus OX=11901 GN=env PE=4 SV=1
ORIGIN

        1 ---------- ---------- ---------- ---------- ---------- ----------
       61 ---------- ---------- --------VN GYPKIYWPPP QGRRRFGARA MVTYD-CEPR
      121 CPYVGADRFD CPHWDNAS-- ---------- ---------- ---------- ----------
      181 ---------- ---------- ---------- ---------- ---------- ----------
      241 ---------- ---------- ---------- ---------- ---------- ----------
      301 ---------- ---------- ---------- QANQGSFYVN HQILSLHLKQ CHGIFTLTWE
      361 IWGYDPLITF SLHKIPDPPQ P----DFPQL NSDWVPSV-- ---------- ----------
      421 ---------- ---------- ---------- ---------- ---------- ----------
      481 ---------- ---------- ---------- ---------- ---------- ----------
      541 ---------- ---------- ---------- ---------- ---------- ----------
      601 ---------- ---------- ---------- ---------- ---------- ----------
      661 ---------- ---------- ---------- ---------- ---------- ----------
      721 ---------- -------
//
LOCUS       tr|A0A348GSB2|A0A348GSB2_BLV Gp51 envelope protein (Fragment) OS=Bovine leukemia virus OX=11901 GN=env PE=4 SV=1       737 aa
DEFINITION  tr|A0A348GSB2|A0A348GSB2_BLV Gp51 envelope protein (Fragment) OS=Bovine leukemia virus OX=11901 GN=env PE=4 SV=1     737 aa
TITLE       tr|A0A348GSB2|A0A348GSB2_BLV Gp51 envelope protein (Fragment) OS=Bovine leukemia virus OX=11901 GN=env PE=4 SV=1
ORIGIN

        1 ---------- ---------- ---------- ---------- ---------- ----------
       61 ---------- ---------- ---------- ---------P QGRRRFGARA MVTYD-CEPR
      121 CPYVGADRFD CPHWDNAS-- ---------- ---------- ---------- ----------
      181 ---------- ---------- ---------- ---------- ---------- ----------
      241 ---------- ---------- ---------- ---------- ---------- ----------
      301 ---------- ---------- ---------- QADQGSFYVN HQILFLHLKQ CHGIFTLTWE
      361 IWGYDPLITF SLHKIPDPPQ P----DFPQL NSDWVPSVRS WALLLNQTAR AFP-------
      421 ---DCAICWE PSPPWAPEIL VYNKTISSSG PG-------- -LA------- ----------
      481 ---------- ---------- ---------- ---------- ---------- ----------
      541 ---------- ---------- ---------- ---------- ---------- ----------
      601 ---------- ---------- ---------- ---------- ---------- ----------
      661 ---------- ---------- ---------- ---------- ---------- ----------
      721 ---------- -------
//
LOCUS       tr|Q4PRZ0|Q4PRZ0_BLV Envelope glycoprotein (Fragment) OS=Bovine leukemia virus OX=11901 GN=env PE=4 SV=1       737 aa
DEFINITION  tr|Q4PRZ0|Q4PRZ0_BLV Envelope glycoprotein (Fragment) OS=Bovine leukemia virus OX=11901 GN=env PE=4 SV=1     737 aa
TITLE       tr|Q4PRZ0|Q4PRZ0_BLV Envelope glycoprotein (Fragment) OS=Bovine leukemia virus OX=11901 GN=env PE=4 SV=1
ORIGIN

        1 ---------- ---------- ---------- ---------- ---------- ----------
       61 ---------- ---------- ---------- ---------- -GRRRFGARA MVTYD-CEPR
      121 CPYVGADRFD CPHWDNAS-- ---------- ---------- ---------- ----------
      181 ---------- ---------- ---------- ---------- ---------- ----------
      241 ---------- ---------- ---------- ---------- ---------- ----------
      301 ---------- ---------- ---------- QADQGSFYVN HQTLFLHLKQ CHGIFTLTWE
      361 IWGYDPLITF SLHKIPDPPQ P----DFPQL NSDWVPSVRS WALLLNQTAR AFP-------
      421 ---DCAICWE PSPPWAPEIL VYNKTISSSG P--------- ---------- ----------
      481 ---------- ---------- ---------- ---------- ---------- ----------
      541 ---------- ---------- ---------- ---------- ---------- ----------
      601 ---------- ---------- ---------- ---------- ---------- ----------
      661 ---------- ---------- ---------- ---------- ---------- ----------
      721 ---------- -------
//
LOCUS       tr|C4PU84|C4PU84_BLV Gp51 protein (Fragment) OS=Bovine leukemia virus OX=11901 GN=env PE=4 SV=1       737 aa
DEFINITION  tr|C4PU84|C4PU84_BLV Gp51 protein (Fragment) OS=Bovine leukemia virus OX=11901 GN=env PE=4 SV=1     737 aa
TITLE       tr|C4PU84|C4PU84_BLV Gp51 protein (Fragment) OS=Bovine leukemia virus OX=11901 GN=env PE=4 SV=1
ORIGIN

        1 ---------- ---------- ---------- ---------- ---------- ----------
       61 ---------- ---------- --------VN GYPKIYWPPP QGRRRFGARA MVTYD-CEPR
      121 CPYVGADRFD CPHWDNAS-- ---------- ---------- ---------- ----------
      181 ---------- ---------- ---------- ---------- ---------- ----------
      241 ---------- ---------- ---------- ---------- ---------- ----------
      301 ---------- ---------- ---------- QANQGSFYVN HQILSLHLKQ CHGIFTLTWE
      361 IWGYDPLITF SLHKIPDPPQ P----DFPQL NSDWVPSV-- ---------- ----------
      421 ---------- ---------- ---------- ---------- ---------- ----------
      481 ---------- ---------- ---------- ---------- ---------- ----------
      541 ---------- ---------- ---------- ---------- ---------- ----------
      601 ---------- ---------- ---------- ---------- ---------- ----------
      661 ---------- ---------- ---------- ---------- ---------- ----------
      721 ---------- -------
//
LOCUS       tr|A0A3G5BAY9|A0A3G5BAY9_BLV Envelope protein (Fragment) OS=Bovine leukemia virus OX=11901 GN=env PE=4 SV=1       737 aa
DEFINITION  tr|A0A3G5BAY9|A0A3G5BAY9_BLV Envelope protein (Fragment) OS=Bovine leukemia virus OX=11901 GN=env PE=4 SV=1     737 aa
TITLE       tr|A0A3G5BAY9|A0A3G5BAY9_BLV Envelope protein (Fragment) OS=Bovine leukemia virus OX=11901 GN=env PE=4 SV=1
ORIGIN

        1 ---------- ---------- ---------- ---------- ---------- ----------
       61 ---------- ---------- -------SVN GYPKIYWPPP QGRRRFGARA MVTYD-CEPR
      121 CPYVGADRFD CPHWDNAS-- ---------- ---------- ---------- ----------
      181 ---------- ---------- ---------- ---------- ---------- ----------
      241 ---------- ---------- ---------- ---------- ---------- ----------
      301 ---------- ---------- ---------- QADQGSFYVD HQILFLHLKQ CHGIFTLTWE
      361 IWGYDPLITF SLHKIPDPPQ P----D---- ---------- ---------- ----------
      421 ---------- ---------- ---------- ---------- ---------- ----------
      481 ---------- ---------- ---------- ---------- ---------- ----------
      541 ---------- ---------- ---------- ---------- ---------- ----------
      601 ---------- ---------- ---------- ---------- ---------- ----------
      661 ---------- ---------- ---------- ---------- ---------- ----------
      721 ---------- -------
//
LOCUS       tr|A0A2K9VPP8|A0A2K9VPP8_BLV Envelope glycoprotein OS=Bovine leukemia virus OX=11901 GN=env PE=4 SV=1       737 aa
DEFINITION  tr|A0A2K9VPP8|A0A2K9VPP8_BLV Envelope glycoprotein OS=Bovine leukemia virus OX=11901 GN=env PE=4 SV=1     737 aa
TITLE       tr|A0A2K9VPP8|A0A2K9VPP8_BLV Envelope glycoprotein OS=Bovine leukemia virus OX=11901 GN=env PE=4 SV=1
ORIGIN

        1 MPKERRSRRR PEPIIRWVSL TLTLLALCQP IQTWRCSLSL GNQQWMTTYN QEAK----FS
       61 ISIDQILEAH NQSPFCARSP RYT--LDFVN GYPKIYWPPP QGRRRFGARA MVTYD-CEPR
      121 CPYVGADRFD CPHWDNAS-- ---------- ---------- ---------- ----------
      181 ---------- ---------- ---------- ---------- ---------- ----------
      241 ---------- ---------- ---------- ---------- ---------- ----------
      301 ---------- ---------- ---------- QADQGSFYVN HQTLFLHLKQ CYGIFTLTWE
      361 IWGYDPLITF SLHKIPDPPQ P----DFPQL NSDWVPSVRS WALLLNQTAR AFP-------
      421 ---DCAICWE PSPPWAPEIL VYNKTISSSG PG-------- -LALPDAQIF WVNTSLFNTT
      481 QGWHHPSQKL LFNVSQGNAL LLPPISLVNL STVSSAPPTR VRRSPVAALT LGLALSVGLT
      541 GINVAVSALS HQRLTSLIHV LEQDQQRLIT AINQTHYNLL NVASVVAQNR RGLDWLYIRL
      601 GFQSLCPTIN EPCCFLRIQN DSIIRLGDLQ PLSQRVSTDW QWPWDWDLGL TAWVRETIHS
      661 VLSLFLLALL LLFLAPCLIK CLTSRLLKLL RQAPHFSEIS FTPKPDSDYQ ALLPSAPEIY
      721 SHLSPTKPDY INLRPCP
//
LOCUS       tr|A9LY82|A9LY82_BLV Gp51 protein (Fragment) OS=Bovine leukemia virus OX=11901 GN=env PE=4 SV=1       737 aa
DEFINITION  tr|A9LY82|A9LY82_BLV Gp51 protein (Fragment) OS=Bovine leukemia virus OX=11901 GN=env PE=4 SV=1     737 aa
TITLE       tr|A9LY82|A9LY82_BLV Gp51 protein (Fragment) OS=Bovine leukemia virus OX=11901 GN=env PE=4 SV=1
ORIGIN

        1 ---------- ---------- ----LALCQP IQTWRCSLSL GNQQWMTAYN QEAK----FS
       61 ISIDQILEAH NQSPFCAKSP RYT--LDSVN GYPKIYWPPP QGRRRFGARA VVTYD-CEPR
      121 CPYVGADRFD CPHWDNAS-- ---------- ---------- ---------- ----------
      181 ---------- ---------- ---------- ---------- ---------- ----------
      241 ---------- ---------- ---------- ---------- ---------- ----------
      301 ---------- ---------- ---------- QADQGSFYVN HQILFLHLKQ CHGIFTLTWE
      361 IKGYDPLITF SLHKIPDPLQ P----DLPQL NSDWVPSVRS WALLLNQTAR AFP-------
      421 ---DCAICWE PSPPWAPEIL VYNKTISSSG PG-------- -LALPDAQIF WVNTSSFNTT
      481 QGWHHPSQRL LFNVS----- ---------- ---------- ---------- ----------
      541 ---------- ---------- ---------- ---------- ---------- ----------
      601 ---------- ---------- ---------- ---------- ---------- ----------
      661 ---------- ---------- ---------- ---------- ---------- ----------
      721 ---------- -------
//
LOCUS       tr|A0A2S1Q582|A0A2S1Q582_BLV Envelope glycoprotein (Fragment) OS=Bovine leukemia virus OX=11901 GN=env PE=4 SV=1       737 aa
DEFINITION  tr|A0A2S1Q582|A0A2S1Q582_BLV Envelope glycoprotein (Fragment) OS=Bovine leukemia virus OX=11901 GN=env PE=4 SV=1     737 aa
TITLE       tr|A0A2S1Q582|A0A2S1Q582_BLV Envelope glycoprotein (Fragment) OS=Bovine leukemia virus OX=11901 GN=env PE=4 SV=1
ORIGIN

        1 ---------- ---------- ---------- ---------- ---------- ----------
       61 ---------- ---------- ---------- ---------- ----RFGARA MVTYD-CEPR
      121 CPYVGADRFD CPHWDNAS-- ---------- ---------- ---------- ----------
      181 ---------- ---------- ---------- ---------- ---------- ----------
      241 ---------- ---------- ---------- ---------- ---------- ----------
      301 ---------- ---------- ---------- QADQGSFYVN HQILFLHLKQ CHGIFTLTWE
      361 IWGYDPLITF SLHKIPDPPQ P----DFPQL NSDWVPSVRS WALLLNQTAR AFP-------
      421 ---DCAICWE PSPPWAPEIL VYNKTISSSG PG-------- -LALPDAQIF WVNTSSFNTT
      481 QGWHHPS--- ---------- ---------- ---------- ---------- ----------
      541 ---------- ---------- ---------- ---------- ---------- ----------
      601 ---------- ---------- ---------- ---------- ---------- ----------
      661 ---------- ---------- ---------- ---------- ---------- ----------
      721 ---------- -------
//
LOCUS       tr|M4HMW2|M4HMW2_BLV Envelope glycoprotein gPr72 (Fragment) OS=Bovine leukemia virus OX=11901 GN=env PE=4 SV=1       737 aa
DEFINITION  tr|M4HMW2|M4HMW2_BLV Envelope glycoprotein gPr72 (Fragment) OS=Bovine leukemia virus OX=11901 GN=env PE=4 SV=1     737 aa
TITLE       tr|M4HMW2|M4HMW2_BLV Envelope glycoprotein gPr72 (Fragment) OS=Bovine leukemia virus OX=11901 GN=env PE=4 SV=1
ORIGIN

        1 MPKERRPRRR PQPIIRWVSL TLTLLALCQP IRTWRCSLSL GNQQWMTTYN QEAK----FS
       61 ISIDQILEAH NQSPFCARSP RYT--LDFVN GYPKIYWPPP QGRRRFGARA MVTYD-CEPR
      121 CPYVGADRFD CPHWDNAS-- ---------- ---------- ---------- ----------
      181 ---------- ---------- ---------- ---------- ---------- ----------
      241 ---------- ---------- ---------- ---------- ---------- ----------
      301 ---------- ---------- ---------- QADQGSFYVN HQILFLHLKQ CHGIFTLTWE
      361 IWGYDPLITF SLHKIPDPPQ P----DFPQL NSDWVPSVRS WALLLNQTAR AFP-------
      421 ---DCAICWE PSPPWAPEIL VYNKTISSSG PG-------- -LALPDAQIF WVNTSLFNTT
      481 QGWHHPSQRL LFNVSQGNAL LLPPISLVNL STVSSAPPTR VRRSPVAALT LGLALSVGLT
      541 GINVAVSALS HQRLTSLIHV LEQDQQRLIT AINQTHYNLL NVASVVAQNR RGLDWLYIRL
      601 GFQSLCPTIN EPCCFLRIQN DSIIRLGDLQ PLSQRVSTDW QWPWNWDLGL TAWVRETIHS
      661 VLSLFLLALF LLFLAPCLIK CLTSRLLKLL RQAPHFLEIS FTPKPDPDYQ ALLPSAPEIY
      721 SHLSPA---- -------
//
LOCUS       tr|A0A1L4BNR2|A0A1L4BNR2_BLV Envelope protein (Fragment) OS=Bovine leukemia virus OX=11901 GN=env PE=4 SV=1       737 aa
DEFINITION  tr|A0A1L4BNR2|A0A1L4BNR2_BLV Envelope protein (Fragment) OS=Bovine leukemia virus OX=11901 GN=env PE=4 SV=1     737 aa
TITLE       tr|A0A1L4BNR2|A0A1L4BNR2_BLV Envelope protein (Fragment) OS=Bovine leukemia virus OX=11901 GN=env PE=4 SV=1
ORIGIN

        1 ---------- ---------- ---------- ---------- ---------- ----------
       61 ---------- ---------- --------VN GYPKIYWPPP QGRRRFGARA MVTYD-CEPR
      121 CPYVGADRFD CPHWDNAS-- ---------- ---------- ---------- ----------
      181 ---------- ---------- ---------- ---------- ---------- ----------
      241 ---------- ---------- ---------- ---------- ---------- ----------
      301 ---------- ---------- ---------- QADQGSFYVN HQILFLHLKQ CHGIFTLTWE
      361 IWGYDPLIT- ---------- ---------- ---------- ---------- ----------
      421 ---------- ---------- ---------- ---------- ---------- ----------
      481 ---------- ---------- ---------- ---------- ---------- ----------
      541 ---------- ---------- ---------- ---------- ---------- ----------
      601 ---------- ---------- ---------- ---------- ---------- ----------
      661 ---------- ---------- ---------- ---------- ---------- ----------
      721 ---------- -------
//
LOCUS       tr|P87537|P87537_BLV Envelope protein (Fragment) OS=Bovine leukemia virus OX=11901 GN=env PE=4 SV=1       737 aa
DEFINITION  tr|P87537|P87537_BLV Envelope protein (Fragment) OS=Bovine leukemia virus OX=11901 GN=env PE=4 SV=1     737 aa
TITLE       tr|P87537|P87537_BLV Envelope protein (Fragment) OS=Bovine leukemia virus OX=11901 GN=env PE=4 SV=1
ORIGIN

        1 ---------- ---------- ---------- ---------- ---------- ----------
       61 ---------- ---------- ---------- ---------- ---------- ----------
      121 ---------- ---WDNAS-- ---------- ---------- ---------- ----------
      181 ---------- ---------- ---------- ---------- ---------- ----------
      241 ---------- ---------- ---------- ---------- ---------- ----------
      301 ---------- ---------- ---------- QADQGSFYVN HQILFLHLKQ CHGIFTLTWE
      361 IWGYDPLITF SLHKIPDPPQ P----AFPQL NSDWVPSVRS WALLLNQTAR AFP-------
      421 ---DCAICWE PSPPW----- ---------- ---------- ---------- ----------
      481 ---------- ---------- ---------- ---------- ---------- ----------
      541 ---------- ---------- ---------- ---------- ---------- ----------
      601 ---------- ---------- ---------- ---------- ---------- ----------
      661 ---------- ---------- ---------- ---------- ---------- ----------
      721 ---------- -------
//
LOCUS       tr|M4GVH9|M4GVH9_BLV Envelope glycoprotein (Fragment) OS=Bovine leukemia virus OX=11901 GN=env PE=4 SV=1       737 aa
DEFINITION  tr|M4GVH9|M4GVH9_BLV Envelope glycoprotein (Fragment) OS=Bovine leukemia virus OX=11901 GN=env PE=4 SV=1     737 aa
TITLE       tr|M4GVH9|M4GVH9_BLV Envelope glycoprotein (Fragment) OS=Bovine leukemia virus OX=11901 GN=env PE=4 SV=1
ORIGIN

        1 ---------- ---------- ---------- ---WRCSLSL GNQQWMTTYN QEAK----FF
       61 ISIDQILEAH NQSPFCPRSP RYT--LDFVN GYPKIYWPPP QGRRRFGARA MVTYD-CEPR
      121 CPYVGADHFD CPHWDNAS-- ---------- ---------- ---------- ----------
      181 ---------- ---------- ---------- ---------- ---------- ----------
      241 ---------- ---------- ---------- ---------- ---------- ----------
      301 ---------- ---------- ---------- QADQGSFYVN HQTLFLHLKQ CHGIFTLTWE
      361 IWGYDPLITF SLHKIPDPPQ P----DFPQL NGDWVPSVRS WALLLNQTAR AFP-------
      421 ---DCAICWE PSPPWAPEIL VYNKTISSSG PG-------- -LALPDAQIF WVNTSLFNTT
      481 QGWHHPSQRL LFNVSQGNAL LLPPISLVNL STASSAPPTR VRR------- ----------
      541 ---------- ---------- ---------- ---------- ---------- ----------
      601 ---------- ---------- ---------- ---------- ---------- ----------
      661 ---------- ---------- ---------- ---------- ---------- ----------
      721 ---------- -------
//
LOCUS       tr|D0QU32|D0QU32_BLV Envelope glycoprotein (Fragment) OS=Bovine leukemia virus OX=11901 GN=env PE=4 SV=1       737 aa
DEFINITION  tr|D0QU32|D0QU32_BLV Envelope glycoprotein (Fragment) OS=Bovine leukemia virus OX=11901 GN=env PE=4 SV=1     737 aa
TITLE       tr|D0QU32|D0QU32_BLV Envelope glycoprotein (Fragment) OS=Bovine leukemia virus OX=11901 GN=env PE=4 SV=1
ORIGIN

        1 ---ERRSRRR PQPIIRWVSL TLTLLALCQP IQTWRCSLSL GNQQWMTAYN QEAK----FS
       61 ISIDQILEAH NQSPFCAKSP RYT--LDFVN GYPKIYWPPP QGRRRFGARA MVTYD-CEPR
      121 CPYVGADRFD CPHWDNAS-- ---------- ---------- ---------- ----------
      181 ---------- ---------- ---------- ---------- ---------- ----------
      241 ---------- ---------- ---------- ---------- ---------- ----------
      301 ---------- ---------- ---------- QADQGSFYVD HQILFLHLKQ CHGIFTLTWE
      361 IWGYDPLITF SLHKIPDPPQ P----DFPQL NSDWVPSVRS WALLLNQTAR AFP-------
      421 ---DCAICWE PSPPWAPEIL VYNKTISSSG PG-------- -LALPDAQIF WVNTSLFNTT
      481 QGWHHPSQRL LFNVSQGNAL LLPPISLVNL STASSAPPTR VRRSPVAALT LGLALSVGLT
      541 GINVAVSALS HQRLTSLIHV LEQDQQRLIT AINQTHYNLL NVASVVAQNR RGLDWLYIRL
      601 GFQSLCPTIN EPCCFLRIQN DSIIRLGDLQ PLSQRVSTDW QWPWNWDLGL TAWVRETIHS
      661 VLSLFLLAL- ---------- ---------- ---------- ---------- ----------
      721 ---------- -------
//
LOCUS       tr|A0A3G2C558|A0A3G2C558_BLV Envelope glycoprotein OS=Bovine leukemia virus OX=11901 GN=env PE=4 SV=1       737 aa
DEFINITION  tr|A0A3G2C558|A0A3G2C558_BLV Envelope glycoprotein OS=Bovine leukemia virus OX=11901 GN=env PE=4 SV=1     737 aa
TITLE       tr|A0A3G2C558|A0A3G2C558_BLV Envelope glycoprotein OS=Bovine leukemia virus OX=11901 GN=env PE=4 SV=1
ORIGIN

        1 MPKERRSRRR PQPIIRWVSL TLTLFALCQP IQTWRCSLSL GNQQWMTAYN QEAK----FS
       61 ISIDQILEAH NQSPFCAKSP RYT--LDSVN GYPKIYWPPP QGRRRFGARA MATYD-CEPR
      121 CPYVGADRFN CPHWDNAS-- ---------- ---------- ---------- ----------
      181 ---------- ---------- ---------- ---------- ---------- ----------
      241 ---------- ---------- ---------- ---------- ---------- ----------
      301 ---------- ---------- ---------- QADQGSFYVN HQILFLHLKQ CHGIFTLTWE
      361 IWGYDPLITF SLHKIPDPPQ P----DFPQL NSDWVPSVRS WALLLNQTAR AFP-------
      421 ---DCAICWE PSPPWAPEIL VYNKTISSSG PG-------- -LALPDAQIF WVNTSSFNTT
      481 QGWHHPSQRL LFNVSQGNAL LLPPISLVNL STASSAPPTR VRRSPVAALT LGLALSVGLT
      541 GINVAVSALS HQRLTSLIHV LEQDQQRLIT AINQTHYNLL NVASVVAQNR RGLDWLYIRL
      601 GFQSLCPTIN EPCCFLRIQN DSIIRLGDLQ PLSQRVSTDW QWPWNWDLGL TAWVRETIHS
      661 VLSLFLLALF LLFLAPCLIK CLTSRLLKLL RQAPHFPEIS LTPKPDSDYQ ALLPSAPEIY
      721 SHLSPLKPDY INLRPCP
//
LOCUS       tr|C4PUA8|C4PUA8_BLV Gp51 protein (Fragment) OS=Bovine leukemia virus OX=11901 GN=env PE=4 SV=1       737 aa
DEFINITION  tr|C4PUA8|C4PUA8_BLV Gp51 protein (Fragment) OS=Bovine leukemia virus OX=11901 GN=env PE=4 SV=1     737 aa
TITLE       tr|C4PUA8|C4PUA8_BLV Gp51 protein (Fragment) OS=Bovine leukemia virus OX=11901 GN=env PE=4 SV=1
ORIGIN

        1 ---------- ---------- ---------- ---------- ---------- ----------
       61 ---------- ---------- --------VN GYPKIYWPPP QGRRRFGARA MVTYD-CEPR
      121 CPYVGADRFD CPHWDNAS-- ---------- ---------- ---------- ----------
      181 ---------- ---------- ---------- ---------- ---------- ----------
      241 ---------- ---------- ---------- ---------- ---------- ----------
      301 ---------- ---------- ---------- QADQGSFYVN HQILFLHLKQ CHGIFTLTWE
      361 IWGYDPLITF SLHKIPDPPQ P----DFPQL NSDWVPSV-- ---------- ----------
      421 ---------- ---------- ---------- ---------- ---------- ----------
      481 ---------- ---------- ---------- ---------- ---------- ----------
      541 ---------- ---------- ---------- ---------- ---------- ----------
      601 ---------- ---------- ---------- ---------- ---------- ----------
      661 ---------- ---------- ---------- ---------- ---------- ----------
      721 ---------- -------
//
LOCUS       tr|C4PU75|C4PU75_BLV Gp51 protein (Fragment) OS=Bovine leukemia virus OX=11901 GN=env PE=4 SV=1       737 aa
DEFINITION  tr|C4PU75|C4PU75_BLV Gp51 protein (Fragment) OS=Bovine leukemia virus OX=11901 GN=env PE=4 SV=1     737 aa
TITLE       tr|C4PU75|C4PU75_BLV Gp51 protein (Fragment) OS=Bovine leukemia virus OX=11901 GN=env PE=4 SV=1
ORIGIN

        1 ---------- ---------- ---------- ---------- ---------- ----------
       61 ---------- ---------- --------VN GYPKIYWPPP QGRRRFGARA MVTYD-CEPR
      121 CPYVGADRFD CPHWDNAS-- ---------- ---------- ---------- ----------
      181 ---------- ---------- ---------- ---------- ---------- ----------
      241 ---------- ---------- ---------- ---------- ---------- ----------
      301 ---------- ---------- ---------- QADQGSFYVN HQILFLHLKQ CHGIFTLTWE
      361 IWGYDPLITF SLHKIPDPPQ P----DFPQL NSDWVPSV-- ---------- ----------
      421 ---------- ---------- ---------- ---------- ---------- ----------
      481 ---------- ---------- ---------- ---------- ---------- ----------
      541 ---------- ---------- ---------- ---------- ---------- ----------
      601 ---------- ---------- ---------- ---------- ---------- ----------
      661 ---------- ---------- ---------- ---------- ---------- ----------
      721 ---------- -------
//
LOCUS       tr|A0A220VYT4|A0A220VYT4_BLV Gp30 transmembrane protein (Fragment) OS=Bovine leukemia virus OX=11901 GN=env PE=4 SV=1       737 aa
DEFINITION  tr|A0A220VYT4|A0A220VYT4_BLV Gp30 transmembrane protein (Fragment) OS=Bovine leukemia virus OX=11901 GN=env PE=4 SV=1     737 aa
TITLE       tr|A0A220VYT4|A0A220VYT4_BLV Gp30 transmembrane protein (Fragment) OS=Bovine leukemia virus OX=11901 GN=env PE=4 SV=1
ORIGIN

        1 ---------- ---------- ---------- ---------- ---------- ----------
       61 ---------- ---------- ---------- ---------- ---------- ----------
      121 ---------- ---------- ---------- ---------- ---------- ----------
      181 ---------- ---------- ---------- ---------- ---------- ----------
      241 ---------- ---------- ---------- ---------- ---------- ----------
      301 ---------- ---------- ---------- ---------- ---------- ----------
      361 --------SV VAQNRRGLDW L----YIRLG FQSLCPTINE PCCFLRIQND SIIRLGDLQP
      421 LSQRVSTDWQ WPWNWDLGLT AWVRETIHSV LSLFLLALFL LFLAPCLIKC LTSRLLKLLR
      481 QAPHFPEISL TPKPDSDYQA LLPSAPEIYS -HLSPVKPDY INLRPCP--- ----------
      541 ---------- ---------- ---------- ---------- ---------- ----------
      601 ---------- ---------- ---------- ---------- ---------- ----------
      661 ---------- ---------- ---------- ---------- ---------- ----------
      721 ---------- -------
//
LOCUS       tr|E5RV64|E5RV64_BLV Envelope polyprotein (Fragment) OS=Bovine leukemia virus OX=11901 GN=env PE=4 SV=1       737 aa
DEFINITION  tr|E5RV64|E5RV64_BLV Envelope polyprotein (Fragment) OS=Bovine leukemia virus OX=11901 GN=env PE=4 SV=1     737 aa
TITLE       tr|E5RV64|E5RV64_BLV Envelope polyprotein (Fragment) OS=Bovine leukemia virus OX=11901 GN=env PE=4 SV=1
ORIGIN

        1 ---------- ---------- ---------- ---------- ---------- ----------
       61 ---------- ---------- ---------- ------WPPP QGRRRFGARA MVTYD-CEPR
      121 CPYVGADRFD CPHWDNAS-- ---------- ---------- ---------- ----------
      181 ---------- ---------- ---------- ---------- ---------- ----------
      241 ---------- ---------- ---------- ---------- ---------- ----------
      301 ---------- ---------- ---------- QTDQGSFYVN HQILFLHLKQ CHGIFTLTWE
      361 IWGYDPLITF SLHKIPDPPQ P----DFPQL NSDWVPSVRS WALLLNQTAR AFP-------
      421 ---------- ---------- ---------- ---------- ---------- ----------
      481 ---------- ---------- ---------- ---------- ---------- ----------
      541 ---------- ---------- ---------- ---------- ---------- ----------
      601 ---------- ---------- ---------- ---------- ---------- ----------
      661 ---------- ---------- ---------- ---------- ---------- ----------
      721 ---------- -------
//
LOCUS       tr|A0A2S1Q5J5|A0A2S1Q5J5_BLV Envelope glycoprotein (Fragment) OS=Bovine leukemia virus OX=11901 GN=env PE=4 SV=1       737 aa
DEFINITION  tr|A0A2S1Q5J5|A0A2S1Q5J5_BLV Envelope glycoprotein (Fragment) OS=Bovine leukemia virus OX=11901 GN=env PE=4 SV=1     737 aa
TITLE       tr|A0A2S1Q5J5|A0A2S1Q5J5_BLV Envelope glycoprotein (Fragment) OS=Bovine leukemia virus OX=11901 GN=env PE=4 SV=1
ORIGIN

        1 ---------- ---------- ---------- ---------- ---------- ----------
       61 ---------- ---------- ---------- ---------- ----RFGARA MVTYD-CEPR
      121 CPYVGADRFD CPHWDNAS-- ---------- ---------- ---------- ----------
      181 ---------- ---------- ---------- ---------- ---------- ----------
      241 ---------- ---------- ---------- ---------- ---------- ----------
      301 ---------- ---------- ---------- QADQGSFYVN HQILFLHLKQ CHGIFTLTWE
      361 IWGYDPLITF SLHKIPDPPQ P----DFPQL NSDWVPSVRS WALLLNQTAR AFP-------
      421 ---DCAICWE PSPPWAPEIL VYNKTISSSG PG-------- -LALPDAQIF WVNTSSFNTT
      481 QGWHHPS--- ---------- ---------- ---------- ---------- ----------
      541 ---------- ---------- ---------- ---------- ---------- ----------
      601 ---------- ---------- ---------- ---------- ---------- ----------
      661 ---------- ---------- ---------- ---------- ---------- ----------
      721 ---------- -------
//
LOCUS       tr|E5FJ62|E5FJ62_BLV Glycoprotein (Fragment) OS=Bovine leukemia virus OX=11901 GN=env PE=4 SV=2       737 aa
DEFINITION  tr|E5FJ62|E5FJ62_BLV Glycoprotein (Fragment) OS=Bovine leukemia virus OX=11901 GN=env PE=4 SV=2     737 aa
TITLE       tr|E5FJ62|E5FJ62_BLV Glycoprotein (Fragment) OS=Bovine leukemia virus OX=11901 GN=env PE=4 SV=2
ORIGIN

        1 ---------- ---------- ---------- ---------- ---------- ----------
       61 ---------- ---------- ---------- ---------P QGRRRFGARA MVTYD-CEPR
      121 CPYVGADRFD CPHWDNAS-- ---------- ---------- ---------- ----------
      181 ---------- ---------- ---------- ---------- ---------- ----------
      241 ---------- ---------- ---------- ---------- ---------- ----------
      301 ---------- ---------- ---------- QADQGSFYVN HQILFLHLKQ CHGIFTLTWE
      361 IWGYDPLITF SLHKIPDPPQ P----DFPQL NSDWVPSVRS WALLLNQTAR AFP-------
      421 ---DCAICWE PSPPWAPEIL VYNKTISSSG PG-------- -LA------- ----------
      481 ---------- ---------- ---------- ---------- ---------- ----------
      541 ---------- ---------- ---------- ---------- ---------- ----------
      601 ---------- ---------- ---------- ---------- ---------- ----------
      661 ---------- ---------- ---------- ---------- ---------- ----------
      721 ---------- -------
//
LOCUS       tr|A0A2S1Q548|A0A2S1Q548_BLV Envelope glycoprotein (Fragment) OS=Bovine leukemia virus OX=11901 GN=env PE=4 SV=1       737 aa
DEFINITION  tr|A0A2S1Q548|A0A2S1Q548_BLV Envelope glycoprotein (Fragment) OS=Bovine leukemia virus OX=11901 GN=env PE=4 SV=1     737 aa
TITLE       tr|A0A2S1Q548|A0A2S1Q548_BLV Envelope glycoprotein (Fragment) OS=Bovine leukemia virus OX=11901 GN=env PE=4 SV=1
ORIGIN

        1 ---------- ---------- ---------- ---------- ---------- ----------
       61 ---------- ---------- ---------- ---------- ----RFGARA MVTYD-CEPR
      121 CPYVGADRFD CPHWDNAS-- ---------- ---------- ---------- ----------
      181 ---------- ---------- ---------- ---------- ---------- ----------
      241 ---------- ---------- ---------- ---------- ---------- ----------
      301 ---------- ---------- ---------- QADQGSFYVN HQILFLHLKQ CHGIFTLTWE
      361 IWGYDPLITF SLHKIPDPPQ P----DFPQL NSDWVPSVRS WALLLNQTAR AFP-------
      421 ---DCAICWE PSPPWAPEIL VYNKTISSSG PG-------- -LALPDAQIF WVNTSSFNTT
      481 QGWHHPS--- ---------- ---------- ---------- ---------- ----------
      541 ---------- ---------- ---------- ---------- ---------- ----------
      601 ---------- ---------- ---------- ---------- ---------- ----------
      661 ---------- ---------- ---------- ---------- ---------- ----------
      721 ---------- -------
//
LOCUS       tr|M4GUV4|M4GUV4_BLV Envelope glycoprotein (Fragment) OS=Bovine leukemia virus OX=11901 GN=env PE=4 SV=1       737 aa
DEFINITION  tr|M4GUV4|M4GUV4_BLV Envelope glycoprotein (Fragment) OS=Bovine leukemia virus OX=11901 GN=env PE=4 SV=1     737 aa
TITLE       tr|M4GUV4|M4GUV4_BLV Envelope glycoprotein (Fragment) OS=Bovine leukemia virus OX=11901 GN=env PE=4 SV=1
ORIGIN

        1 ---------- ---------- ---------- ---WRCSLSL GNQQWMTTYN QEAK----FS
       61 ISVDQILEAH NQSPFCARSP RYT--LDFVN GYPKIYWPPP QGRRRFGARA MVTYD-CEPR
      121 CPYVGADRFD CPHWDNAS-- ---------- ---------- ---------- ----------
      181 ---------- ---------- ---------- ---------- ---------- ----------
      241 ---------- ---------- ---------- ---------- ---------- ----------
      301 ---------- ---------- ---------- QADQGSFYVN HQILFLHLKQ CHGIFTLTWE
      361 IWGYDPLITF SLHKIPDPPQ P----DFPQL NSDWVPSVRS WALLLNQTAR AFP-------
      421 ---DCAICWE PSPPWAPEIL VYNKTISSSG PG-------- -LALPDAQIF WVNTSLFNTT
      481 QGWHHPSQRL LFNVSQGNAL LLPPISLVNL STASSAPPTR VRR------- ----------
      541 ---------- ---------- ---------- ---------- ---------- ----------
      601 ---------- ---------- ---------- ---------- ---------- ----------
      661 ---------- ---------- ---------- ---------- ---------- ----------
      721 ---------- -------
//
LOCUS       tr|A0A2S1Q593|A0A2S1Q593_BLV Envelope glycoprotein (Fragment) OS=Bovine leukemia virus OX=11901 GN=env PE=4 SV=1       737 aa
DEFINITION  tr|A0A2S1Q593|A0A2S1Q593_BLV Envelope glycoprotein (Fragment) OS=Bovine leukemia virus OX=11901 GN=env PE=4 SV=1     737 aa
TITLE       tr|A0A2S1Q593|A0A2S1Q593_BLV Envelope glycoprotein (Fragment) OS=Bovine leukemia virus OX=11901 GN=env PE=4 SV=1
ORIGIN

        1 ---------- ---------- ---------- ---------- ---------- ----------
       61 ---------- ---------- ---------- ---------- ----RFGARA MVTYD-CEPR
      121 CPYVGADRFD CPHWDNAS-- ---------- ---------- ---------- ----------
      181 ---------- ---------- ---------- ---------- ---------- ----------
      241 ---------- ---------- ---------- ---------- ---------- ----------
      301 ---------- ---------- ---------- QADQGSFYVN HQILFLHLKQ CHGIFTLTWE
      361 IWGYDPLITF SLHKIPDPPQ P----DFPQL NSDWVPSVRS WALLLNQTAR AFP-------
      421 ---DCAICWE PSPPWAPEIL VYNKTISSSG PG-------- -LALPDAQIF WVNTSSFNTT
      481 QGWHHPS--- ---------- ---------- ---------- ---------- ----------
      541 ---------- ---------- ---------- ---------- ---------- ----------
      601 ---------- ---------- ---------- ---------- ---------- ----------
      661 ---------- ---------- ---------- ---------- ---------- ----------
      721 ---------- -------
//
LOCUS       tr|A9LXX7|A9LXX7_BLV Envelope glycoprotein (Fragment) OS=Bovine leukemia virus OX=11901 GN=env PE=4 SV=1       737 aa
DEFINITION  tr|A9LXX7|A9LXX7_BLV Envelope glycoprotein (Fragment) OS=Bovine leukemia virus OX=11901 GN=env PE=4 SV=1     737 aa
TITLE       tr|A9LXX7|A9LXX7_BLV Envelope glycoprotein (Fragment) OS=Bovine leukemia virus OX=11901 GN=env PE=4 SV=1
ORIGIN

        1 ---------- ---------- ---------- ---------- ---------- ----------
       61 ---------- ---------- ---------- ---------- ---------- ----------
      121 ---------- ---------- ---------- ---------- ---------- ----------
      181 ---------- ---------- ---------- ---------- ---------- ----------
      241 ---------- ---------- ---------- ---------- ---------- ----------
      301 ---------- ---------- ---------- ---------- ---------- ----------
      361 ---------- ---------- V----SLTLT LLALCQPIQT WRCSLSLGNQ ----------
      421 ---------Q W-------MT TYNQEAKFSI S--------- ---------- -IDQILEAHN
      481 QSPFCPRS-- -PRYTLDFVN GYPKI----- ---------- ---------- ----------
      541 ---------- ---------- ---------- ---------- ---------- ----------
      601 ---------- ---------- ---------- ---------- ---------- ----------
      661 ---------- ---------- ---------- ---------- ---------- ----------
      721 ---------- -------
//
LOCUS       tr|E5RV52|E5RV52_BLV Envelope polyprotein (Fragment) OS=Bovine leukemia virus OX=11901 GN=env PE=4 SV=1       737 aa
DEFINITION  tr|E5RV52|E5RV52_BLV Envelope polyprotein (Fragment) OS=Bovine leukemia virus OX=11901 GN=env PE=4 SV=1     737 aa
TITLE       tr|E5RV52|E5RV52_BLV Envelope polyprotein (Fragment) OS=Bovine leukemia virus OX=11901 GN=env PE=4 SV=1
ORIGIN

        1 ---------- ---------- ---------- ---------- ---------- ----------
       61 ---------- ---------- ---------- ------WPPP QGRRRFGARA MVTYD-CEPR
      121 CPYVGADRFD CPHWDNAS-- ---------- ---------- ---------- ----------
      181 ---------- ---------- ---------- ---------- ---------- ----------
      241 ---------- ---------- ---------- ---------- ---------- ----------
      301 ---------- ---------- ---------- QADQGSFYVN HQILFLHLKQ CHGIFTLTWE
      361 IWGYDPLITF SLHKIPDPPQ P----DFPQL NSDWVPSVRS WALLLNQTAR AFP-------
      421 ---------- ---------- ---------- ---------- ---------- ----------
      481 ---------- ---------- ---------- ---------- ---------- ----------
      541 ---------- ---------- ---------- ---------- ---------- ----------
      601 ---------- ---------- ---------- ---------- ---------- ----------
      661 ---------- ---------- ---------- ---------- ---------- ----------
      721 ---------- -------
//
LOCUS       tr|A0A220VZ00|A0A220VZ00_BLV Gp30 transmembrane protein (Fragment) OS=Bovine leukemia virus OX=11901 GN=env PE=4 SV=1       737 aa
DEFINITION  tr|A0A220VZ00|A0A220VZ00_BLV Gp30 transmembrane protein (Fragment) OS=Bovine leukemia virus OX=11901 GN=env PE=4 SV=1     737 aa
TITLE       tr|A0A220VZ00|A0A220VZ00_BLV Gp30 transmembrane protein (Fragment) OS=Bovine leukemia virus OX=11901 GN=env PE=4 SV=1
ORIGIN

        1 ---------- ---------- ---------- ---------- ---------- ----------
       61 ---------- ---------- ---------- ---------- ---------- ----------
      121 ---------- ---------- ---------- ---------- ---------- ----------
      181 ---------- ---------- ---------- ---------- ---------- ----------
      241 ---------- ---------- ---------- ---------- ---------- ----------
      301 ---------- ---------- ---------- ---------- ---------- ----------
      361 --------SV VAQNRRGLDW L----YIRLG FQSLCPTINE PCCFLRIQND SIIRLGDLQP
      421 LSQRVSTDWQ WPWNWDLGLT AWVRETIHSV LSLFLLALFL LFLAPCLIKC LTSRLLKLLR
      481 QAPHFPEISL TPKPDSDYQA LLPSAPEIYS -HLSPVKPDY INLRPCP--- ----------
      541 ---------- ---------- ---------- ---------- ---------- ----------
      601 ---------- ---------- ---------- ---------- ---------- ----------
      661 ---------- ---------- ---------- ---------- ---------- ----------
      721 ---------- -------
//
LOCUS       tr|D0QU31|D0QU31_BLV Envelope glycoprotein (Fragment) OS=Bovine leukemia virus OX=11901 GN=env PE=4 SV=1       737 aa
DEFINITION  tr|D0QU31|D0QU31_BLV Envelope glycoprotein (Fragment) OS=Bovine leukemia virus OX=11901 GN=env PE=4 SV=1     737 aa
TITLE       tr|D0QU31|D0QU31_BLV Envelope glycoprotein (Fragment) OS=Bovine leukemia virus OX=11901 GN=env PE=4 SV=1
ORIGIN

        1 ---ERRSRRR PQPIIRWVSL TLTLLALCQP IQTWRCSLSL GNQQWMTAYN QEAK----FS
       61 ISIDQILEAH NQSPFCAKSP RYT--LDFVN GYPKIYWPPP QGRRRFGARA MVTYD-CEPR
      121 CPYVGADRFD CPHWDNAS-- ---------- ---------- ---------- ----------
      181 ---------- ---------- ---------- ---------- ---------- ----------
      241 ---------- ---------- ---------- ---------- ---------- ----------
      301 ---------- ---------- ---------- QADQGSFYVD HQILFLHLKQ CHGIFTLTWE
      361 IWGYDPLITF SLHKIPDPPQ P----DIPQL NSDWVPSVRS WALLLNQTAR AFP-------
      421 ---DCAICWE PSPPWAPEIL VYNKTISSSG PG-------- -LALPDAQIF WVNTSLFNTT
      481 QGWHHPSQRL LFNVSQGNAL LLPPISLVNL STASSAPPTR VRRSPVAALT LGLALSVGLT
      541 GINVAVSALS HQRLTSLIHV LEQDQQRLIT AINQTHYNLL NVASVVAQNR RGLDWLYIRL
      601 GFQSLCPTIN EPCCFLRIQN DSIIRLGDLQ PLSQRVSTDW QWPWNWDLGL TAWVRETIHS
      661 VLSLFLLAL- ---------- ---------- ---------- ---------- ----------
      721 ---------- -------
//
LOCUS       tr|A0A097ZP72|A0A097ZP72_BLV Gp51 (Fragment) OS=Bovine leukemia virus OX=11901 GN=env PE=4 SV=1       737 aa
DEFINITION  tr|A0A097ZP72|A0A097ZP72_BLV Gp51 (Fragment) OS=Bovine leukemia virus OX=11901 GN=env PE=4 SV=1     737 aa
TITLE       tr|A0A097ZP72|A0A097ZP72_BLV Gp51 (Fragment) OS=Bovine leukemia virus OX=11901 GN=env PE=4 SV=1
ORIGIN

        1 MPKERRSRRR PQPIIRWVSL TLTLLALCRP IQTWRCSLSL GNQQWMTAYN QEAK----FS
       61 ISIDQILEAH NQSPFCAKSP RYT--LDSVN GYPKIYWPPP QGRRRFGARA MVTYD-CEPR
      121 CPYVGADRFD CPHWDNAS-- ---------- ---------- ---------- ----------
      181 ---------- ---------- ---------- ---------- ---------- ----------
      241 ---------- ---------- ---------- ---------- ---------- ----------
      301 ---------- ---------- ---------- QADQGSFYVN HQILFLHLKQ CHGIFTLTWE
      361 IWGYDPLITF SLHKIPDPPQ P----DFPQL NSDWVPSVRS WALLLNQTAR AFP-------
      421 ---DCAICWE PSPPWAPEIL VYNKTISSSG PG-------- -LALPDAQIF WVNTSSFNTT
      481 QGWHHPSQRL LFNVSQGNAL LLPPISLVNL S---SAPPTR VRRS------ ----------
      541 ---------- ---------- ---------- ---------- ---------- ----------
      601 ---------- ---------- ---------- ---------- ---------- ----------
      661 ---------- ---------- ---------- ---------- ---------- ----------
      721 ---------- -------
//
LOCUS       tr|A0A023J8H6|A0A023J8H6_BLV Envelope glycoprotein (Fragment) OS=Bovine leukemia virus OX=11901 GN=env PE=4 SV=2       737 aa
DEFINITION  tr|A0A023J8H6|A0A023J8H6_BLV Envelope glycoprotein (Fragment) OS=Bovine leukemia virus OX=11901 GN=env PE=4 SV=2     737 aa
TITLE       tr|A0A023J8H6|A0A023J8H6_BLV Envelope glycoprotein (Fragment) OS=Bovine leukemia virus OX=11901 GN=env PE=4 SV=2
ORIGIN

        1 MPKERRPRRR PQPIIRWVSL TLTLLALCQP IRTWRCSLSL GNQQWMTTYN QEAK----FS
       61 ISIDQILEAH NQSPFCARSP RYT--LDFVN GYPKIYWPPP QGRRRFGARA MVTYD-CEPR
      121 CPYVGADRFD CPHWDNAS-- ---------- ---------- ---------- ----------
      181 ---------- ---------- ---------- ---------- ---------- ----------
      241 ---------- ---------- ---------- ---------- ---------- ----------
      301 ---------- ---------- ---------- QADQGSFYVN HQILFLHLKQ CHGIFTLTWE
      361 IWGYDPLITF SLHKIPDPPQ P----DFPQL NSDWVPSVRS WALLLNQTAR AFP-------
      421 ---DCAICWE PSPPWAPEIL VYNKTISSSG PG-------- -LALPDAQIF WVNTSLFNTT
      481 QGWHHPSQRL LFNVSQGNAL LLPPISLVNL STVSSAPPTR VRR------- ----------
      541 ---------- ---------- ---------- ---------- ---------- ----------
      601 ---------- ---------- ---------- ---------- ---------- ----------
      661 ---------- ---------- ---------- ---------- ---------- ----------
      721 ---------- -------
//
LOCUS       tr|M4HN32|M4HN32_BLV Envelope glycoprotein gPr72 (Fragment) OS=Bovine leukemia virus OX=11901 GN=env PE=4 SV=1       737 aa
DEFINITION  tr|M4HN32|M4HN32_BLV Envelope glycoprotein gPr72 (Fragment) OS=Bovine leukemia virus OX=11901 GN=env PE=4 SV=1     737 aa
TITLE       tr|M4HN32|M4HN32_BLV Envelope glycoprotein gPr72 (Fragment) OS=Bovine leukemia virus OX=11901 GN=env PE=4 SV=1
ORIGIN

        1 MPKERRSRRR PQPIIRWVSL TLTLLALCQP IQTWRCSLSL GNQQWMTTYN QEAK----FS
       61 ISIDQILEAH NQSPFCPRSP RYT--LDFVN GYPKIYWPPP QGRRRFGARA MVTYD-CEPR
      121 CPYVGADHFD CPHWDNAS-- ---------- ---------- ---------- ----------
      181 ---------- ---------- ---------- ---------- ---------- ----------
      241 ---------- ---------- ---------- ---------- ---------- ----------
      301 ---------- ---------- ---------- QADQGSFYVD HQILFLHVKQ CHGIFTLTWE
      361 IWGYDPLITF SLHKIPDPPQ P----DFPQL NSDWVPSVRS WALLLNQTAR AFP-------
      421 ---DCAICWE PSPPWAPEIL VYNKTISSSG PG-------- -LALPDAQIF WVNTSLFNTT
      481 QG-------- ---------- ---------- ---------- ---------- ----------
      541 ---------- ---------- ---------- ---------- ---------- ----------
      601 ---------- ---------- ---------- ---------- ---------- ----------
      661 ---------- ---------- ---------- ---------- ---------- ----------
      721 ---------- -------
//
LOCUS       tr|A0A2S1Q4U5|A0A2S1Q4U5_BLV Envelope glycoprotein (Fragment) OS=Bovine leukemia virus OX=11901 GN=env PE=4 SV=1       737 aa
DEFINITION  tr|A0A2S1Q4U5|A0A2S1Q4U5_BLV Envelope glycoprotein (Fragment) OS=Bovine leukemia virus OX=11901 GN=env PE=4 SV=1     737 aa
TITLE       tr|A0A2S1Q4U5|A0A2S1Q4U5_BLV Envelope glycoprotein (Fragment) OS=Bovine leukemia virus OX=11901 GN=env PE=4 SV=1
ORIGIN

        1 ---------- ---------- ---------- ---------- ---------- ----------
       61 ---------- ---------- ---------- ---------- ----RFGARA MVTYD-CEPR
      121 CPYVGADRFD CPHWDNAS-- ---------- ---------- ---------- ----------
      181 ---------- ---------- ---------- ---------- ---------- ----------
      241 ---------- ---------- ---------- ---------- ---------- ----------
      301 ---------- ---------- ---------- QADQGSFYVN HQILFLHLKQ CHGIFTLTWE
      361 IWGYDPLITF SLHKIPDPPQ P----DFPQL NSDWVPSVRS WALLLNQTAR AFP-------
      421 ---DCAICWE PSPPWAPEIL VYNKTISSSG PG-------- -LALPDAQIF WVNTSSFNTT
      481 QGWHHPS--- ---------- ---------- ---------- ---------- ----------
      541 ---------- ---------- ---------- ---------- ---------- ----------
      601 ---------- ---------- ---------- ---------- ---------- ----------
      661 ---------- ---------- ---------- ---------- ---------- ----------
      721 ---------- -------
//
LOCUS       tr|A0A2S1Q578|A0A2S1Q578_BLV Envelope glycoprotein (Fragment) OS=Bovine leukemia virus OX=11901 GN=env PE=4 SV=1       737 aa
DEFINITION  tr|A0A2S1Q578|A0A2S1Q578_BLV Envelope glycoprotein (Fragment) OS=Bovine leukemia virus OX=11901 GN=env PE=4 SV=1     737 aa
TITLE       tr|A0A2S1Q578|A0A2S1Q578_BLV Envelope glycoprotein (Fragment) OS=Bovine leukemia virus OX=11901 GN=env PE=4 SV=1
ORIGIN

        1 ---------- ---------- ---------- ---------- ---------- ----------
       61 ---------- ---------- ---------- ---------- ----RFGARA MVTYD-CEPR
      121 CPYVGADRFD CPHWDNAS-- ---------- ---------- ---------- ----------
      181 ---------- ---------- ---------- ---------- ---------- ----------
      241 ---------- ---------- ---------- ---------- ---------- ----------
      301 ---------- ---------- ---------- QADQGSFYVN HQILFLHLKQ CHGIFTLTWE
      361 IWGYDPLITF SLHKIPDPPQ P----DLPQL NSDWVPSVRS WALLLNQTAR AFP-------
      421 ---DCAICWE PSPPWAPEIL VYNKTISSSG PG-------- -LALPDAQIF WVNTSSFNTT
      481 QGWHHPS--- ---------- ---------- ---------- ---------- ----------
      541 ---------- ---------- ---------- ---------- ---------- ----------
      601 ---------- ---------- ---------- ---------- ---------- ----------
      661 ---------- ---------- ---------- ---------- ---------- ----------
      721 ---------- -------
//
LOCUS       tr|A0A220VYS9|A0A220VYS9_BLV Gp30 transmembrane protein (Fragment) OS=Bovine leukemia virus OX=11901 GN=env PE=4 SV=1       737 aa
DEFINITION  tr|A0A220VYS9|A0A220VYS9_BLV Gp30 transmembrane protein (Fragment) OS=Bovine leukemia virus OX=11901 GN=env PE=4 SV=1     737 aa
TITLE       tr|A0A220VYS9|A0A220VYS9_BLV Gp30 transmembrane protein (Fragment) OS=Bovine leukemia virus OX=11901 GN=env PE=4 SV=1
ORIGIN

        1 ---------- ---------- ---------- ---------- ---------- ----------
       61 ---------- ---------- ---------- ---------- ---------- ----------
      121 ---------- ---------- ---------- ---------- ---------- ----------
      181 ---------- ---------- ---------- ---------- ---------- ----------
      241 ---------- ---------- ---------- ---------- ---------- ----------
      301 ---------- ---------- ---------- ---------- ---------- ----------
      361 --------SV VAQNRRGLDW L----YIRLG FQSLCPTINE PCCFLRIQND SIIRLGDLQP
      421 LSQRVSTDWQ WPWNWDLGLT AWVRETIHSV LSLFLLALFL LFLAPCLIKC LTSRLLKLLR
      481 QAPHFPEISL TPKPDSDYQA LLPSAPEIYS -HLSPVKPDY INLRPCP--- ----------
      541 ---------- ---------- ---------- ---------- ---------- ----------
      601 ---------- ---------- ---------- ---------- ---------- ----------
      661 ---------- ---------- ---------- ---------- ---------- ----------
      721 ---------- -------
//
LOCUS       tr|A0A220VYU1|A0A220VYU1_BLV Gp30 transmembrane protein (Fragment) OS=Bovine leukemia virus OX=11901 GN=env PE=4 SV=1       737 aa
DEFINITION  tr|A0A220VYU1|A0A220VYU1_BLV Gp30 transmembrane protein (Fragment) OS=Bovine leukemia virus OX=11901 GN=env PE=4 SV=1     737 aa
TITLE       tr|A0A220VYU1|A0A220VYU1_BLV Gp30 transmembrane protein (Fragment) OS=Bovine leukemia virus OX=11901 GN=env PE=4 SV=1
ORIGIN

        1 ---------- ---------- ---------- ---------- ---------- ----------
       61 ---------- ---------- ---------- ---------- ---------- ----------
      121 ---------- ---------- ---------- ---------- ---------- ----------
      181 ---------- ---------- ---------- ---------- ---------- ----------
      241 ---------- ---------- ---------- ---------- ---------- ----------
      301 ---------- ---------- ---------- ---------- ---------- ----------
      361 --------SV VAQNRRGLDW L----YIRLG FQSLCPTINE PCCFLRIQND SIIRLGDLQP
      421 LSQRVSTDWQ WPWNWDLGLT AWVRETIHSV LSLFLLALFL LFLAPCLIKC LTSRLLKLLR
      481 QAPHFPDISL TPKPDSDYQA LLPSAPEIYS -HLSPVKPDY INLRPCP--- ----------
      541 ---------- ---------- ---------- ---------- ---------- ----------
      601 ---------- ---------- ---------- ---------- ---------- ----------
      661 ---------- ---------- ---------- ---------- ---------- ----------
      721 ---------- -------
//
LOCUS       tr|A0A2S1Q5H6|A0A2S1Q5H6_BLV Envelope glycoprotein (Fragment) OS=Bovine leukemia virus OX=11901 GN=env PE=4 SV=1       737 aa
DEFINITION  tr|A0A2S1Q5H6|A0A2S1Q5H6_BLV Envelope glycoprotein (Fragment) OS=Bovine leukemia virus OX=11901 GN=env PE=4 SV=1     737 aa
TITLE       tr|A0A2S1Q5H6|A0A2S1Q5H6_BLV Envelope glycoprotein (Fragment) OS=Bovine leukemia virus OX=11901 GN=env PE=4 SV=1
ORIGIN

        1 ---------- ---------- ---------- ---------- ---------- ----------
       61 ---------- ---------- ---------- ---------- ----RFGARA MVTYD-CEPR
      121 YPYVGADRFD CPHWDNAS-- ---------- ---------- ---------- ----------
      181 ---------- ---------- ---------- ---------- ---------- ----------
      241 ---------- ---------- ---------- ---------- ---------- ----------
      301 ---------- ---------- ---------- QADQGSFYVN HQILFLHLKQ CHGIFTLTWE
      361 IWGYDPLITF SLHKIPDPPQ P----DFPQL NSDWVPSVRS WALLLNQTAR AFP-------
      421 ---DCAICWE PSPPWAPEIL VYNKTISSSG PG-------- -LALPDAQIF WVNTSSFNTT
      481 QGWHHPS--- ---------- ---------- ---------- ---------- ----------
      541 ---------- ---------- ---------- ---------- ---------- ----------
      601 ---------- ---------- ---------- ---------- ---------- ----------
      661 ---------- ---------- ---------- ---------- ---------- ----------
      721 ---------- -------
//
LOCUS       tr|E5FJ78|E5FJ78_BLV Glycoprotein (Fragment) OS=Bovine leukemia virus OX=11901 GN=env PE=4 SV=3       737 aa
DEFINITION  tr|E5FJ78|E5FJ78_BLV Glycoprotein (Fragment) OS=Bovine leukemia virus OX=11901 GN=env PE=4 SV=3     737 aa
TITLE       tr|E5FJ78|E5FJ78_BLV Glycoprotein (Fragment) OS=Bovine leukemia virus OX=11901 GN=env PE=4 SV=3
ORIGIN

        1 MPKERRSRRR PQPIIRWVSL TLTLLALCQP IQTWRCSLSL GNQQWMTTYN QEAK----FS
       61 ISIDQILEAH NQSPFCLRSP RYT--SDFVN GYPKIYWPPP QGRRRFGARA MVTYD-CEPR
      121 CPYVGADHFD CPHWDNAS-- ---------- ---------- ---------- ----------
      181 ---------- ---------- ---------- ---------- ---------- ----------
      241 ---------- ---------- ---------- ---------- ---------- ----------
      301 ---------- ---------- ---------- QADQGSFYVN HQILFLHLKQ CHGIFTLTWE
      361 IWGYDPLITF SLHKLPDPPQ P----DFPQL NSDWVPSVRS WALLLNQTAR AFP-------
      421 ---DCAICWE PSPPWAPEIL VYNKTISSSG PG-------- -LALPDAQIF WVNTSLFNTT
      481 QGWHHPSQRL LFNVSQGNAL LLPPISLVNL STASSAPPTR VRR------- ----------
      541 ---------- ---------- ---------- ---------- ---------- ----------
      601 ---------- ---------- ---------- ---------- ---------- ----------
      661 ---------- ---------- ---------- ---------- ---------- ----------
      721 ---------- -------
//
LOCUS       tr|A0A1S5VYY4|A0A1S5VYY4_BLV Envelope glycoprotein OS=Bovine leukemia virus OX=11901 GN=env PE=4 SV=1       737 aa
DEFINITION  tr|A0A1S5VYY4|A0A1S5VYY4_BLV Envelope glycoprotein OS=Bovine leukemia virus OX=11901 GN=env PE=4 SV=1     737 aa
TITLE       tr|A0A1S5VYY4|A0A1S5VYY4_BLV Envelope glycoprotein OS=Bovine leukemia virus OX=11901 GN=env PE=4 SV=1
ORIGIN

        1 MPKERRSRRR PQPIIRWVSL TLTLLALCRP IQTWRCSLSL GNQQWMTAYN QEAK----FS
       61 ISIDQILEAH NQSPFCAKSP RYT--LDSVN GYPKIYWPPP QGRRRFGARA MVTYD-CEPR
      121 CPYVGADRFD CPHWDNAS-- ---------- ---------- ---------- ----------
      181 ---------- ---------- ---------- ---------- ---------- ----------
      241 ---------- ---------- ---------- ---------- ---------- ----------
      301 ---------- ---------- ---------- QADQGSFYVN HQILFLHLKQ CHGIFTLTWE
      361 IWGYDPLITF SLHKIPDPPQ P----DFPQL NSDWVPSVRS WALLLNQTAR AFP-------
      421 ---DCAICWE PSPPWAPEIL VYNKTISSSG PG-------- -LALPDAQIF WVNTSSFNTT
      481 QGWHHPSQRL LFNVSQGNAL LLPPISLVNL STASSAPPTR ARRSPVAALT LGLALSVGLT
      541 GINVAVSALS HQRLTSLIHV LEQDQQRLIT AINQTHYNLL NVASVVAQNR RGLDWLYIRL
      601 GFQSLCPTIN EPCCFLRIQN DSIIRLGDLQ PLSQRVSTDW QWPWNWDLGL TAWVRETIHS
      661 VLSLFLLALF LLFLAPCLIK CLTSRLLKLL RQAPHFPEIS LTPKPDSDYQ ALLPSAPEIY
      721 SHLSPVKPDY INLRPCP
//
LOCUS       tr|A0A2K9VPS4|A0A2K9VPS4_BLV Envelope glycoprotein OS=Bovine leukemia virus OX=11901 GN=env PE=4 SV=1       737 aa
DEFINITION  tr|A0A2K9VPS4|A0A2K9VPS4_BLV Envelope glycoprotein OS=Bovine leukemia virus OX=11901 GN=env PE=4 SV=1     737 aa
TITLE       tr|A0A2K9VPS4|A0A2K9VPS4_BLV Envelope glycoprotein OS=Bovine leukemia virus OX=11901 GN=env PE=4 SV=1
ORIGIN

        1 MPKERRSRRR PQPIIRWVSL TLTLLALCQP IQTWRCSLSL GNQQWMTTYN QEAK----FS
       61 ISIDQILEAH NQSPFCARSP RYT--LDFVN GYPKIYWPPP QGRRRFGARA MATYD-CEPR
      121 CPYVGADRFD CPHWDNASQA DQGFFYVNHR TLFLHLKQCH GIFTLTWQIW GNDPLITFSL
      181 HKISDPPQPD FPQLNSDWVP SVRSWALLLN QTARAFPDCA ICWEPSPPWA PDILVYNKTI
      241 SSSGPGLALP DAQIFWVNTS LFNTTQGWHH PSQRLLFNVS QGNALLLPPI SLVNLSTASS
      301 APPTRVRRSP VAALTLGLAL SVGLTGINVA VSTLSHQRLT SLIHVLEQDQ QRLITAINQT
      361 HYNLLNVASV VAQNRRGLDW L----YIRLG FQSLCPTINE PCCFLRIQND SIIRLGDLQP
      421 LSQRVSTDWQ WPWNWDLGLT AWVRETIHSV LSLFLLALLL LFLAPCLIKC LTSRLLKLLR
      481 QAPHFPEISF TPKPDSDYQA LLPSAPEIYS -HLSPTRPDY IDLRPCP--- ----------
      541 ---------- ---------- ---------- ---------- ---------- ----------
      601 ---------- ---------- ---------- ---------- ---------- ----------
      661 ---------- ---------- ---------- ---------- ---------- ----------
      721 ---------- -------
//
LOCUS       tr|M4HN30|M4HN30_BLV Envelope glycoprotein gPr72 (Fragment) OS=Bovine leukemia virus OX=11901 GN=env PE=4 SV=1       737 aa
DEFINITION  tr|M4HN30|M4HN30_BLV Envelope glycoprotein gPr72 (Fragment) OS=Bovine leukemia virus OX=11901 GN=env PE=4 SV=1     737 aa
TITLE       tr|M4HN30|M4HN30_BLV Envelope glycoprotein gPr72 (Fragment) OS=Bovine leukemia virus OX=11901 GN=env PE=4 SV=1
ORIGIN

        1 MPKERRSRRR PQPIIRWVSL TLTLLALCQP IQTWRCSLSL GNQQWMTTYN QEAK----FF
       61 ISIDQILEAH NQSPFCPRSP RYT--LDFVN GYPKIYWPPP QGRRRFGARA MVTYD-CEPR
      121 CPYVGADHFD CPHWDNAS-- ---------- ---------- ---------- ----------
      181 ---------- ---------- ---------- ---------- ---------- ----------
      241 ---------- ---------- ---------- ---------- ---------- ----------
      301 ---------- ---------- ---------- QADQGSFYVN HQTLFLHLKQ CHGIFTLTWE
      361 IWGYDPLITF SLHKIPDPPQ P----DFPQL NSDWVPSVRS WALLLNQTAR AFP-------
      421 ---DCAICWE PSPPWAPEIL VYNKTISSSG PG-------- -LALPDAQIF WVNTSLFNTT
      481 QGWHHPSQRL LFNVSQGNAL LLPPISLVNL STASSAPPTR VRRSPVAALT LGLALSVGLT
      541 GINVAVSALS HQRLTSLIHV LEQDQQRLIT AINQTHYNLL NVASVVAQNR RGLDWLYIRL
      601 GFQSLCPTIN EPCCFLRIQN DSIIRLGDLQ PLSQRVSTDW QWPWNWDLGL TAWVRETIHS
      661 VLSLFLLALF LLFLAPCLIK CLTSRLLKLL RQAPHFPEIS FPPKPDSDYQ ALLPSAPEIY
      721 SHLSPT---- -------
//
LOCUS       tr|M4GVI8|M4GVI8_BLV Envelope glycoprotein (Fragment) OS=Bovine leukemia virus OX=11901 GN=env PE=4 SV=1       737 aa
DEFINITION  tr|M4GVI8|M4GVI8_BLV Envelope glycoprotein (Fragment) OS=Bovine leukemia virus OX=11901 GN=env PE=4 SV=1     737 aa
TITLE       tr|M4GVI8|M4GVI8_BLV Envelope glycoprotein (Fragment) OS=Bovine leukemia virus OX=11901 GN=env PE=4 SV=1
ORIGIN

        1 ---------- ---------- ---------- ---WRCSLSL GNQQWMTTYN QEAK----FS
       61 ISIDQILEAH NQSPFCPRSP RYT--LDFIN GYPKIYWPPP QGRRRFGARA MDTYD-CEPR
      121 CPYVGADHFD CPHWDNAS-- ---------- ---------- ---------- ----------
      181 ---------- ---------- ---------- ---------- ---------- ----------
      241 ---------- ---------- ---------- ---------- ---------- ----------
      301 ---------- ---------- ---------- QADQGSFYVN HQILFLHLKR CHGIFTLTWE
      361 IWGYDPLITF SLHKIPDPPQ P----DFPQL NSDWVPSVRS WALLLNQTAR AFP-------
      421 ---DCAICWE PSPPWAPEIL VYNKTISSSG PG-------- -LALPDAQIF WVNTSLFNTT
      481 QGWHHPSQRL LFNVSQGNAL LLPPISLVNL STASSAPPTR VRR------- ----------
      541 ---------- ---------- ---------- ---------- ---------- ----------
      601 ---------- ---------- ---------- ---------- ---------- ----------
      661 ---------- ---------- ---------- ---------- ---------- ----------
      721 ---------- -------
//
LOCUS       tr|A9LXY9|A9LXY9_BLV Envelope glycoprotein (Fragment) OS=Bovine leukemia virus OX=11901 GN=env PE=4 SV=1       737 aa
DEFINITION  tr|A9LXY9|A9LXY9_BLV Envelope glycoprotein (Fragment) OS=Bovine leukemia virus OX=11901 GN=env PE=4 SV=1     737 aa
TITLE       tr|A9LXY9|A9LXY9_BLV Envelope glycoprotein (Fragment) OS=Bovine leukemia virus OX=11901 GN=env PE=4 SV=1
ORIGIN

        1 ---------- ---------- ---------- ---------- ---------- ----------
       61 ---------- ---------- ---------- ---------- ------GARA MVTYD-CEPR
      121 CPYVGADHFD CPHWDNAS-- ---------- ---------- ---------- ----------
      181 ---------- ---------- ---------- ---------- ---------- ----------
      241 ---------- ---------- ---------- ---------- ---------- ----------
      301 ---------- ---------- ---------- QADQGSFYVN HQTLFLHLKQ CHGIFTLTWE
      361 IWGYDPLITF SLHKIPDPPQ P----DFPQL NSDWVPSVRS WALLLNQTAR AFP-------
      421 ---DCAICWE PSPPWAPEIL VYNKTI---- ---------- ---------- ----------
      481 ---------- ---------- ---------- ---------- ---------- ----------
      541 ---------- ---------- ---------- ---------- ---------- ----------
      601 ---------- ---------- ---------- ---------- ---------- ----------
      661 ---------- ---------- ---------- ---------- ---------- ----------
      721 ---------- -------
//
LOCUS       tr|P87539|P87539_BLV Envelope protein (Fragment) OS=Bovine leukemia virus OX=11901 GN=env PE=4 SV=1       737 aa
DEFINITION  tr|P87539|P87539_BLV Envelope protein (Fragment) OS=Bovine leukemia virus OX=11901 GN=env PE=4 SV=1     737 aa
TITLE       tr|P87539|P87539_BLV Envelope protein (Fragment) OS=Bovine leukemia virus OX=11901 GN=env PE=4 SV=1
ORIGIN

        1 ---------- ---------- ---------- ---------- ---------- ----------
       61 ---------- ---------- ---------N GYPKIYWPPP QGRRRFGARA MVTYD-CEPR
      121 CPYVGADRFD CPHWDNAS-- ---------- ---------- ---------- ----------
      181 ---------- ---------- ---------- ---------- ---------- ----------
      241 ---------- ---------- ---------- ---------- ---------- ----------
      301 ---------- ---------- ---------- QTDQGSFYVN HQILFLHLKQ CHGIFTLTWE
      361 IWGYDPLITF SLHKIPDPPQ P----DFPQL NSDWVPSVRS WVLLLNQTAR AFPDCAICWE
      421 PSPSW----- ---------- ---------- ---------- ---------- ----------
      481 ---------- ---------- ---------- ---------- ---------- ----------
      541 ---------- ---------- ---------- ---------- ---------- ----------
      601 ---------- ---------- ---------- ---------- ---------- ----------
      661 ---------- ---------- ---------- ---------- ---------- ----------
      721 ---------- -------
//
LOCUS       tr|A0A2S1Q543|A0A2S1Q543_BLV Envelope glycoprotein (Fragment) OS=Bovine leukemia virus OX=11901 GN=env PE=4 SV=1       737 aa
DEFINITION  tr|A0A2S1Q543|A0A2S1Q543_BLV Envelope glycoprotein (Fragment) OS=Bovine leukemia virus OX=11901 GN=env PE=4 SV=1     737 aa
TITLE       tr|A0A2S1Q543|A0A2S1Q543_BLV Envelope glycoprotein (Fragment) OS=Bovine leukemia virus OX=11901 GN=env PE=4 SV=1
ORIGIN

        1 ---------- ---------- ---------- ---------- ---------- ----------
       61 ---------- ---------- ---------- ---------- ----RFGARA MVTYD-CEPR
      121 CPYVGADRFD CPHWDNAS-- ---------- ---------- ---------- ----------
      181 ---------- ---------- ---------- ---------- ---------- ----------
      241 ---------- ---------- ---------- ---------- ---------- ----------
      301 ---------- ---------- ---------- QADQGSFYVN HQILFLHLKQ CHGIFTLTWE
      361 IWGYDPLITF SLHKIPDPPQ P----DFPQL NSDWVPSVRS WALLLNQTAR AFP-------
      421 ---DCAICWE PSPPWAPEIL VYNKTISSSG PG-------- -LALPDAQIF WVNTSSFNTT
      481 QGWHHPS--- ---------- ---------- ---------- ---------- ----------
      541 ---------- ---------- ---------- ---------- ---------- ----------
      601 ---------- ---------- ---------- ---------- ---------- ----------
      661 ---------- ---------- ---------- ---------- ---------- ----------
      721 ---------- -------
//
LOCUS       tr|A0A2S1Q5A9|A0A2S1Q5A9_BLV Envelope glycoprotein (Fragment) OS=Bovine leukemia virus OX=11901 GN=env PE=4 SV=1       737 aa
DEFINITION  tr|A0A2S1Q5A9|A0A2S1Q5A9_BLV Envelope glycoprotein (Fragment) OS=Bovine leukemia virus OX=11901 GN=env PE=4 SV=1     737 aa
TITLE       tr|A0A2S1Q5A9|A0A2S1Q5A9_BLV Envelope glycoprotein (Fragment) OS=Bovine leukemia virus OX=11901 GN=env PE=4 SV=1
ORIGIN

        1 ---------- ---------- ---------- ---------- ---------- ----------
       61 ---------- ---------- ---------- ---------- ----RFGARA MVTYD-CEPR
      121 CPYVGADRFD CPHWDNAS-- ---------- ---------- ---------- ----------
      181 ---------- ---------- ---------- ---------- ---------- ----------
      241 ---------- ---------- ---------- ---------- ---------- ----------
      301 ---------- ---------- ---------- QADQGSFYVN HQILFLHLKQ CHGIFTLTWE
      361 IWGYDPLITF SLHKIPDPPQ P----DFPQL NSDWVPSVRS WALLLNQTAR AFP-------
      421 ---DCAICWE PSPPWAPEIL VYNKTISSSG PG-------- -LALPDAQIF WVNTTSFNTT
      481 QGWHHPS--- ---------- ---------- ---------- ---------- ----------
      541 ---------- ---------- ---------- ---------- ---------- ----------
      601 ---------- ---------- ---------- ---------- ---------- ----------
      661 ---------- ---------- ---------- ---------- ---------- ----------
      721 ---------- -------
//
LOCUS       tr|A9LXZ1|A9LXZ1_BLV Envelope glycoprotein (Fragment) OS=Bovine leukemia virus OX=11901 GN=env PE=4 SV=1       737 aa
DEFINITION  tr|A9LXZ1|A9LXZ1_BLV Envelope glycoprotein (Fragment) OS=Bovine leukemia virus OX=11901 GN=env PE=4 SV=1     737 aa
TITLE       tr|A9LXZ1|A9LXZ1_BLV Envelope glycoprotein (Fragment) OS=Bovine leukemia virus OX=11901 GN=env PE=4 SV=1
ORIGIN

        1 ---------- ---------- ---------- ---------- ---------- ----------
       61 ---------- ---------- ---------- ---------- ------GARA MVTYD-CEPR
      121 CPYVGADHFD CPHWDNAS-- ---------- ---------- ---------- ----------
      181 ---------- ---------- ---------- ---------- ---------- ----------
      241 ---------- ---------- ---------- ---------- ---------- ----------
      301 ---------- ---------- ---------- QADQGSFYVN HQILFLHLKQ CHGIFTLTWE
      361 IWGYDPLITF SLHKIPDPPQ P----DFPQL NSDWVPSVRS WALLLNQTAR AFP-------
      421 ---DCAICWE PSPPWAPEIL VYNKTI---- ---------- ---------- ----------
      481 ---------- ---------- ---------- ---------- ---------- ----------
      541 ---------- ---------- ---------- ---------- ---------- ----------
      601 ---------- ---------- ---------- ---------- ---------- ----------
      661 ---------- ---------- ---------- ---------- ---------- ----------
      721 ---------- -------
//
LOCUS       tr|S5TCA7|S5TCA7_BLV Glycoprotein (Fragment) OS=Bovine leukemia virus OX=11901 GN=env PE=4 SV=1       737 aa
DEFINITION  tr|S5TCA7|S5TCA7_BLV Glycoprotein (Fragment) OS=Bovine leukemia virus OX=11901 GN=env PE=4 SV=1     737 aa
TITLE       tr|S5TCA7|S5TCA7_BLV Glycoprotein (Fragment) OS=Bovine leukemia virus OX=11901 GN=env PE=4 SV=1
ORIGIN

        1 ---------- ---------- ---------- ---------- ---------- ----------
       61 ---------- ---------- ---------- ---------P QGRRRFGARA MVTYD-CEPR
      121 CPYVGADHFD CPHWDNAS-- ---------- ---------- ---------- ----------
      181 ---------- ---------- ---------- ---------- ---------- ----------
      241 ---------- ---------- ---------- ---------- ---------- ----------
      301 ---------- ---------- ---------- QADQGSFYVN HQILFLHLKR CHGIFTLTWE
      361 IWGYDPLITF SLHKIPDPPQ P----DFPQL NSDWVPSVRS WALLLNQTAR AFP-------
      421 ---DCAICWE PSPPWAPEIL VYNKTISSSG PG-------- -LA------- ----------
      481 ---------- ---------- ---------- ---------- ---------- ----------
      541 ---------- ---------- ---------- ---------- ---------- ----------
      601 ---------- ---------- ---------- ---------- ---------- ----------
      661 ---------- ---------- ---------- ---------- ---------- ----------
      721 ---------- -------
//
LOCUS       tr|D0QU48|D0QU48_BLV Envelope glycoprotein (Fragment) OS=Bovine leukemia virus OX=11901 GN=env PE=4 SV=1       737 aa
DEFINITION  tr|D0QU48|D0QU48_BLV Envelope glycoprotein (Fragment) OS=Bovine leukemia virus OX=11901 GN=env PE=4 SV=1     737 aa
TITLE       tr|D0QU48|D0QU48_BLV Envelope glycoprotein (Fragment) OS=Bovine leukemia virus OX=11901 GN=env PE=4 SV=1
ORIGIN

        1 ---ERRSRRR PQPIIRWVSL TLTLLALCQP IQTWRCSLSL GNQQWMTTYN QEAK----FS
       61 IAIDQILEAH NQSPFCPRSP RYT--LDFVN GYPKIYWPPP QGRRRFGARA MVTYD-CEPR
      121 CPYVGADHFD CPHWDNAS-- ---------- ---------- ---------- ----------
      181 ---------- ---------- ---------- ---------- ---------- ----------
      241 ---------- ---------- ---------- ---------- ---------- ----------
      301 ---------- ---------- ---------- QADQGSFYVN HQILFLHLKQ CHGIFTLTWE
      361 IWGYDPLITF SLHKIPDPPQ P----DFPQL NSDWVPSVRS WALLLNQTAR AFP-------
      421 ---DCAICWE PSPPWAPEIL VYNKTISNSG PG-------- -LALPDAQIF WVNTSLFNTT
      481 QGWHHPSQRL LFNVSQGNAL LLPPISLVNL STASSAPPTR VRRSPAAALT LGLALSVGLT
      541 GINVAVSALS HQRLTSLIHV LEQDQQRLIT AINQTHYNLL NVASVVAQNR RGLDWLYIRL
      601 GFQSLCPTIN EPCCFLRIQN DSIIRLGDLQ PLSQRVSTDW QWPWNWDLGL TAWVRETIHS
      661 VLSLFLLAL- ---------- ---------- ---------- ---------- ----------
      721 ---------- -------
//
LOCUS       tr|A0A385HD41|A0A385HD41_BLV Envelope glycoprotein (Fragment) OS=Bovine leukemia virus OX=11901 GN=env PE=4 SV=1       737 aa
DEFINITION  tr|A0A385HD41|A0A385HD41_BLV Envelope glycoprotein (Fragment) OS=Bovine leukemia virus OX=11901 GN=env PE=4 SV=1     737 aa
TITLE       tr|A0A385HD41|A0A385HD41_BLV Envelope glycoprotein (Fragment) OS=Bovine leukemia virus OX=11901 GN=env PE=4 SV=1
ORIGIN

        1 ---------- ---------- ---------- ---------- ---------- ----------
       61 ---------- ---------- ---------- ---------- ---------- ----------
      121 ---------- ---------- ---------- ---------- ---------- ----------
      181 ---------- ---------- ---------- ---------- ---------- ----------
      241 ---------- ---------- ---------- ---------- ---------- ----------
      301 ---------- ---------- ---------- ---------- --ILSLHLKQ CHGIFTLTWE
      361 IWGYDPLITF SLHKIPDPPQ P----DFPQL NSDWVPSVRS WALLLNQTAR AFP-------
      421 ---DCAICWE PSPPWAPEIL VYNKTISSSG PG-------- -LALPDAQIF WVNTSSFNTT
      481 QGWHHPSQRL LFNVSQGNAL LLPPISLV-- ---------- ---------- ----------
      541 ---------- ---------- ---------- ---------- ---------- ----------
      601 ---------- ---------- ---------- ---------- ---------- ----------
      661 ---------- ---------- ---------- ---------- ---------- ----------
      721 ---------- -------
//
LOCUS       tr|A0A0H5ATJ9|A0A0H5ATJ9_BLV Surface glycoprotein gp51 (Fragment) OS=Bovine leukemia virus OX=11901 GN=env PE=4 SV=1       737 aa
DEFINITION  tr|A0A0H5ATJ9|A0A0H5ATJ9_BLV Surface glycoprotein gp51 (Fragment) OS=Bovine leukemia virus OX=11901 GN=env PE=4 SV=1     737 aa
TITLE       tr|A0A0H5ATJ9|A0A0H5ATJ9_BLV Surface glycoprotein gp51 (Fragment) OS=Bovine leukemia virus OX=11901 GN=env PE=4 SV=1
ORIGIN

        1 ---------- ---------- ---------- ---------- ---------- ----------
       61 ---------- ---------- ---------- ---------P QGRRRFGARA MVTYD-CEPR
      121 CPYVGADHFD CPHWDNAS-- ---------- ---------- ---------- ----------
      181 ---------- ---------- ---------- ---------- ---------- ----------
      241 ---------- ---------- ---------- ---------- ---------- ----------
      301 ---------- ---------- ---------- QADQGSFYVN HQILFLHLKQ CHGIFTLTWE
      361 IWGYDPLITF SLHKIPDPPQ P----DSPQL NSDWVPSVRS WALLLNQTAR AFP-------
      421 ---DCAICWE PSPPWAPEIL VYNKTISSSG PG-------- -LA------- ----------
      481 ---------- ---------- ---------- ---------- ---------- ----------
      541 ---------- ---------- ---------- ---------- ---------- ----------
      601 ---------- ---------- ---------- ---------- ---------- ----------
      661 ---------- ---------- ---------- ---------- ---------- ----------
      721 ---------- -------
//
LOCUS       tr|A0A3G2C596|A0A3G2C596_BLV Envelope glycoprotein OS=Bovine leukemia virus OX=11901 GN=env PE=4 SV=1       737 aa
DEFINITION  tr|A0A3G2C596|A0A3G2C596_BLV Envelope glycoprotein OS=Bovine leukemia virus OX=11901 GN=env PE=4 SV=1     737 aa
TITLE       tr|A0A3G2C596|A0A3G2C596_BLV Envelope glycoprotein OS=Bovine leukemia virus OX=11901 GN=env PE=4 SV=1
ORIGIN

        1 MPKERRSRRR PQPIIRWVSL TLTLLALSRP IQTWRCSLSL GNQQWMTAYN QEAK----FS
       61 ISIDQILEAH NQSPFCAKSP RYT--LDSVN GYPKIYWPPP QGRRRFGARA MVTYD-CEPR
      121 CPYVGADRFD CPHWDNAS-- ---------- ---------- ---------- ----------
      181 ---------- ---------- ---------- ---------- ---------- ----------
      241 ---------- ---------- ---------- ---------- ---------- ----------
      301 ---------- ---------- ---------- QADQGSFYVN HQNLFLHLKQ CHGIFTLTWE
      361 IWGYDPLITF SLHKIPDPPQ P----DFPQL NSDWVPSVRS WALLLNQTAR AFP-------
      421 ---DCAICWE PSPPWAPEIL VYNKTISSSG PG-------- -LALPDAQIF WVNTSSFNTT
      481 QGWHHPSQRL LFNVSQGNAL LLPPISLVNL STASSAPPTR VRRSPVATLT LGQALSGGLI
      541 GNNVAVSALS HQRLTSLIHV LEQDQQRLIT AINQTHYNLL NVASVVAQNR RGLDWLYIRL
      601 GFQSLCPTIN EPCCFLRIQN DSIIRLGDLQ PLSQRVSTDW QWPWNWDLGL TAWVRETIHS
      661 VLSLFLLALF LLFLAPCLIK CLTSRLLKLL RQAPHFPEIS LTPKPDSDYQ ALLPSAPEIY
      721 SHLSPVKPDY INLRPCP
//
LOCUS       tr|M4HLP6|M4HLP6_BLV Envelope glycoprotein gPr72 (Fragment) OS=Bovine leukemia virus OX=11901 GN=env PE=4 SV=1       737 aa
DEFINITION  tr|M4HLP6|M4HLP6_BLV Envelope glycoprotein gPr72 (Fragment) OS=Bovine leukemia virus OX=11901 GN=env PE=4 SV=1     737 aa
TITLE       tr|M4HLP6|M4HLP6_BLV Envelope glycoprotein gPr72 (Fragment) OS=Bovine leukemia virus OX=11901 GN=env PE=4 SV=1
ORIGIN

        1 MPKERRSRRR PQPIIRWVSL TLTLLALCQP IQTWRCSLSL GNQQWMTTYN QEAK----FF
       61 ISIDQILEAH NQSPFCPRSP RYT--LDFVN GYPKIYWPPP QGRRRFGARA MVTYD-CEPR
      121 CPYVGADRFD CPHWDNAS-- ---------- ---------- ---------- ----------
      181 ---------- ---------- ---------- ---------- ---------- ----------
      241 ---------- ---------- ---------- ---------- ---------- ----------
      301 ---------- ---------- ---------- QADQGSFYVN HQTLFLHLKQ CHGIFTLTWE
      361 IWGYDPLITF SLHKIPDPPQ P----DFPQL NSDWVPSVRS WALLLNQTAR AFP-------
      421 ---DCAICWE PSPPWAPEIL VYNKTISSSG PG-------- -LALPDAQIF WVNTSLFNTT
      481 QGWHHPSQRL LFNVSQGNAL LLPPISLVNL STASSAPPTR VRRSPVAALT LGLALSVGLT
      541 GINVAVSALS HQRLTSLIHV LEQDQQRLIT AINQTHYNLL NVASVVAQNR RGLDWLYIRL
      601 GFQSLCPTIN EPCCFLRIQN DSIIRLGDLQ PLSQRVSTDW QWPWNWDLGL TAWVRETIHS
      661 VLSLFLLALF LLFLAPCLIK CLTSRLLKLL RQAPHFPEIS FPPKPDSDYQ ALLPSAPEIY
      721 S--------- -------
//
LOCUS       tr|A0A0H5ATK5|A0A0H5ATK5_BLV Surface glycoprotein gp51 (Fragment) OS=Bovine leukemia virus OX=11901 GN=env PE=4 SV=1       737 aa
DEFINITION  tr|A0A0H5ATK5|A0A0H5ATK5_BLV Surface glycoprotein gp51 (Fragment) OS=Bovine leukemia virus OX=11901 GN=env PE=4 SV=1     737 aa
TITLE       tr|A0A0H5ATK5|A0A0H5ATK5_BLV Surface glycoprotein gp51 (Fragment) OS=Bovine leukemia virus OX=11901 GN=env PE=4 SV=1
ORIGIN

        1 ---------- ---------- ---------- ---------- ---------- ----------
       61 ---------- ---------- ---------- ---------P QGRRRFGARA MVTYD-CEPR
      121 CPYVGADHFD CPHWDNAS-- ---------- ---------- ---------- ----------
      181 ---------- ---------- ---------- ---------- ---------- ----------
      241 ---------- ---------- ---------- ---------- ---------- ----------
      301 ---------- ---------- ---------- QADQGSFYVN HQILFLHLKQ CHGIFTLTWE
      361 IWGYDPLITF SLHKIPDPPQ P----DFPQL NSDWVPSVRS WALLLNQTAR AFP-------
      421 ---DCAICWE PSPPWAPEIL VYNKTVSSSG PG-------- -LA------- ----------
      481 ---------- ---------- ---------- ---------- ---------- ----------
      541 ---------- ---------- ---------- ---------- ---------- ----------
      601 ---------- ---------- ---------- ---------- ---------- ----------
      661 ---------- ---------- ---------- ---------- ---------- ----------
      721 ---------- -------
//
LOCUS       tr|A0A3G2C574|A0A3G2C574_BLV Envelope glycoprotein OS=Bovine leukemia virus OX=11901 GN=env PE=4 SV=1       737 aa
DEFINITION  tr|A0A3G2C574|A0A3G2C574_BLV Envelope glycoprotein OS=Bovine leukemia virus OX=11901 GN=env PE=4 SV=1     737 aa
TITLE       tr|A0A3G2C574|A0A3G2C574_BLV Envelope glycoprotein OS=Bovine leukemia virus OX=11901 GN=env PE=4 SV=1
ORIGIN

        1 MPKERRSRRR PQPIIRWVSL TLTLLALSRP IQTWRCSLSL GNQQWMTAYN QEAK----FS
       61 ISIDQILEAH NQSPFCAKSP RYT--LDSVN GYPKIYWPPP QGRRRFGARA MVTYD-CEPR
      121 CPYVGADRFD CPHWDNAS-- ---------- ---------- ---------- ----------
      181 ---------- ---------- ---------- ---------- ---------- ----------
      241 ---------- ---------- ---------- ---------- ---------- ----------
      301 ---------- ---------- ---------- QADQGSFYVN HQILFLQLKQ CHGVFTLTWE
      361 IWGYDPLITF SLHKIPDPPQ P----DFPQL NSDWVPSVRS WALLLNQTAR AFP-------
      421 ---DCAICWE PSPPWAPEIL VYNKTISSSG PG-------- -LALPDAQIF WVNTSSFNTT
      481 QGWHHPSQRL LFNVSQGNAL LLPPISLVNL STASSAPPTR VRRSPVAALT LGLALSVGLT
      541 GINVAVSALS HQRLTSLIHV LEQDQQRLIT AINQTHYNLL NVASVVAQNR RGLDWLYIRL
      601 GFQSLCPAIN EPCCFLRIQN DSIIRLGDLR PLSQRVSTDW QWPWNWDLGL TAWVRETIHS
      661 VLSLFLLALF LLFLAPCLIK CLTSRLLKLL RQAPHFPEIS LTPKPDSDYQ ALLPSAPEIY
      721 SHLSPVKPDY INLRPCP
//
LOCUS       tr|A0A348GSA5|A0A348GSA5_BLV Gp51 envelope protein (Fragment) OS=Bovine leukemia virus OX=11901 GN=env PE=4 SV=1       737 aa
DEFINITION  tr|A0A348GSA5|A0A348GSA5_BLV Gp51 envelope protein (Fragment) OS=Bovine leukemia virus OX=11901 GN=env PE=4 SV=1     737 aa
TITLE       tr|A0A348GSA5|A0A348GSA5_BLV Gp51 envelope protein (Fragment) OS=Bovine leukemia virus OX=11901 GN=env PE=4 SV=1
ORIGIN

        1 ---------- ---------- ---------- ---------- ---------- ----------
       61 ---------- ---------- ---------- ---------P QGRRRFGARA MVTYD-CEPR
      121 CPYVGADRFD CPHWDNAS-- ---------- ---------- ---------- ----------
      181 ---------- ---------- ---------- ---------- ---------- ----------
      241 ---------- ---------- ---------- ---------- ---------- ----------
      301 ---------- ---------- ---------- QTDQGSFYVN HQILFLHLKQ CHGIFTLTWE
      361 IWGYDPLITF SLHKIPDPPQ P----DFPQL NSDWVPSVRS WALLLNQTAR AFP-------
      421 ---DCAICWE PSPPWAPEIL VYNKTISSSG PG-------- -LA------- ----------
      481 ---------- ---------- ---------- ---------- ---------- ----------
      541 ---------- ---------- ---------- ---------- ---------- ----------
      601 ---------- ---------- ---------- ---------- ---------- ----------
      661 ---------- ---------- ---------- ---------- ---------- ----------
      721 ---------- -------
//
LOCUS       tr|A0A2S1Q4Y6|A0A2S1Q4Y6_BLV Envelope glycoprotein (Fragment) OS=Bovine leukemia virus OX=11901 GN=env PE=4 SV=1       737 aa
DEFINITION  tr|A0A2S1Q4Y6|A0A2S1Q4Y6_BLV Envelope glycoprotein (Fragment) OS=Bovine leukemia virus OX=11901 GN=env PE=4 SV=1     737 aa
TITLE       tr|A0A2S1Q4Y6|A0A2S1Q4Y6_BLV Envelope glycoprotein (Fragment) OS=Bovine leukemia virus OX=11901 GN=env PE=4 SV=1
ORIGIN

        1 ---------- ---------- ---------- ---------- ---------- ----------
       61 ---------- ---------- ---------- ---------- ----RFGARA MVTYD-CEPR
      121 CPYVGADRFD CPHWDNAS-- ---------- ---------- ---------- ----------
      181 ---------- ---------- ---------- ---------- ---------- ----------
      241 ---------- ---------- ---------- ---------- ---------- ----------
      301 ---------- ---------- ---------- QADQGSFYVN HQILFLHLKQ CHGIFTLTWE
      361 IWGYDPLITF SLHKIPDPPQ T----DFPQL NSDWVPSVRS WALLLNQTAR AFP-------
      421 ---DCAICWE PSPPWAPEIL VYNKTISGSG PG-------- -LALPDAQIF WVNTSSFNTT
      481 QGWHHPS--- ---------- ---------- ---------- ---------- ----------
      541 ---------- ---------- ---------- ---------- ---------- ----------
      601 ---------- ---------- ---------- ---------- ---------- ----------
      661 ---------- ---------- ---------- ---------- ---------- ----------
      721 ---------- -------
//
LOCUS       tr|Q6R3P9|Q6R3P9_BLV Glycoprotein (Fragment) OS=Bovine leukemia virus OX=11901 GN=env PE=4 SV=1       737 aa
DEFINITION  tr|Q6R3P9|Q6R3P9_BLV Glycoprotein (Fragment) OS=Bovine leukemia virus OX=11901 GN=env PE=4 SV=1     737 aa
TITLE       tr|Q6R3P9|Q6R3P9_BLV Glycoprotein (Fragment) OS=Bovine leukemia virus OX=11901 GN=env PE=4 SV=1
ORIGIN

        1 ---------- ---------- ---------- ---------- ---------- ----------
       61 ---------- ---------- ---------- ---------P QGRRRFGARA MVTYD-CEPR
      121 CPYMGADHFD CPHWDNAS-- ---------- ---------- ---------- ----------
      181 ---------- ---------- ---------- ---------- ---------- ----------
      241 ---------- ---------- ---------- ---------- ---------- ----------
      301 ---------- ---------- ---------- QADQGSFYVN HQILFLHLKR CHGIFTLTWE
      361 IWGYDPLITF SLHKTPDPPQ P----DFPQL NSDWVPSVRS WALLLNQTAR AFP-------
      421 ---DCAICWE PSPPWAPEIL VYNKTISSSG PG-------- -LA------- ----------
      481 ---------- ---------- ---------- ---------- ---------- ----------
      541 ---------- ---------- ---------- ---------- ---------- ----------
      601 ---------- ---------- ---------- ---------- ---------- ----------
      661 ---------- ---------- ---------- ---------- ---------- ----------
      721 ---------- -------
//
LOCUS       tr|A0A3G5BAZ1|A0A3G5BAZ1_BLV Envelope protein (Fragment) OS=Bovine leukemia virus OX=11901 GN=env PE=4 SV=1       737 aa
DEFINITION  tr|A0A3G5BAZ1|A0A3G5BAZ1_BLV Envelope protein (Fragment) OS=Bovine leukemia virus OX=11901 GN=env PE=4 SV=1     737 aa
TITLE       tr|A0A3G5BAZ1|A0A3G5BAZ1_BLV Envelope protein (Fragment) OS=Bovine leukemia virus OX=11901 GN=env PE=4 SV=1
ORIGIN

        1 ---------- ---------- ---------- ---------- ---------- ----------
       61 ---------- ---------- --------VN GYPKIYWPPP QGRRRFGARA MVTYD-CEPR
      121 CPYVGADRFD CPHWDNAS-- ---------- ---------- ---------- ----------
      181 ---------- ---------- ---------- ---------- ---------- ----------
      241 ---------- ---------- ---------- ---------- ---------- ----------
      301 ---------- ---------- ---------- QADQGSFYVN HQILFLHLKQ CHGIFTLTWE
      361 IWGYDPLIT- ---------- ---------- ---------- ---------- ----------
      421 ---------- ---------- ---------- ---------- ---------- ----------
      481 ---------- ---------- ---------- ---------- ---------- ----------
      541 ---------- ---------- ---------- ---------- ---------- ----------
      601 ---------- ---------- ---------- ---------- ---------- ----------
      661 ---------- ---------- ---------- ---------- ---------- ----------
      721 ---------- -------
//
LOCUS       tr|S5U2S9|S5U2S9_BLV Glycoprotein (Fragment) OS=Bovine leukemia virus OX=11901 GN=env PE=4 SV=1       737 aa
DEFINITION  tr|S5U2S9|S5U2S9_BLV Glycoprotein (Fragment) OS=Bovine leukemia virus OX=11901 GN=env PE=4 SV=1     737 aa
TITLE       tr|S5U2S9|S5U2S9_BLV Glycoprotein (Fragment) OS=Bovine leukemia virus OX=11901 GN=env PE=4 SV=1
ORIGIN

        1 ---------- ---------- ---------- ---------- ---------- ----------
       61 ---------- ---------- ---------- ---------P QGRRRFGARA MVTYD-CEPR
      121 CPYVGADHFD CPHWDNAS-- ---------- ---------- ---------- ----------
      181 ---------- ---------- ---------- ---------- ---------- ----------
      241 ---------- ---------- ---------- ---------- ---------- ----------
      301 ---------- ---------- ---------- QADQGSFYVN HQILFLHLKQ CHGIFTLTWE
      361 IWGYDPLITF SLHKLPDPPQ P----DFPQL NSDWVPSVRS WALLLNQTAR AFP-------
      421 ---DCAICWE PSPPWAPEIL VYNKTISSSG PG-------- -LA------- ----------
      481 ---------- ---------- ---------- ---------- ---------- ----------
      541 ---------- ---------- ---------- ---------- ---------- ----------
      601 ---------- ---------- ---------- ---------- ---------- ----------
      661 ---------- ---------- ---------- ---------- ---------- ----------
      721 ---------- -------
//
LOCUS       tr|A0A2S1Q595|A0A2S1Q595_BLV Envelope glycoprotein (Fragment) OS=Bovine leukemia virus OX=11901 GN=env PE=4 SV=1       737 aa
DEFINITION  tr|A0A2S1Q595|A0A2S1Q595_BLV Envelope glycoprotein (Fragment) OS=Bovine leukemia virus OX=11901 GN=env PE=4 SV=1     737 aa
TITLE       tr|A0A2S1Q595|A0A2S1Q595_BLV Envelope glycoprotein (Fragment) OS=Bovine leukemia virus OX=11901 GN=env PE=4 SV=1
ORIGIN

        1 ---------- ---------- ---------- ---------- ---------- ----------
       61 ---------- ---------- ---------- ---------- ----RFGARA MVTYD-CEPR
      121 CPYVGADRFD CPHWDNAS-- ---------- ---------- ---------- ----------
      181 ---------- ---------- ---------- ---------- ---------- ----------
      241 ---------- ---------- ---------- ---------- ---------- ----------
      301 ---------- ---------- ---------- QADQGSFYVN HQILFLHLKQ CHGIFTLTWE
      361 IWGYDPLITF SLHKIPDPPQ P----DFPQL NSDWVPSVRS WALLLNQTAR AFP-------
      421 ---DCAICWE PSPPWAPEIL VYNKTISSSG PG-------- -LALPDAQIF WVNTSSFNTT
      481 QGWYHPS--- ---------- ---------- ---------- ---------- ----------
      541 ---------- ---------- ---------- ---------- ---------- ----------
      601 ---------- ---------- ---------- ---------- ---------- ----------
      661 ---------- ---------- ---------- ---------- ---------- ----------
      721 ---------- -------
//
LOCUS       tr|C4PU89|C4PU89_BLV Gp51 protein (Fragment) OS=Bovine leukemia virus OX=11901 GN=env PE=4 SV=1       737 aa
DEFINITION  tr|C4PU89|C4PU89_BLV Gp51 protein (Fragment) OS=Bovine leukemia virus OX=11901 GN=env PE=4 SV=1     737 aa
TITLE       tr|C4PU89|C4PU89_BLV Gp51 protein (Fragment) OS=Bovine leukemia virus OX=11901 GN=env PE=4 SV=1
ORIGIN

        1 ---------- ---------- ---------- ---------- ---------- ----------
       61 ---------- ---------- --------VN GYPKIYWPPP QGRRRFGARA MVTYD-CEPR
      121 CPYVGADRFD CPHWDNAS-- ---------- ---------- ---------- ----------
      181 ---------- ---------- ---------- ---------- ---------- ----------
      241 ---------- ---------- ---------- ---------- ---------- ----------
      301 ---------- ---------- ---------- QANQGSFYVN HQILSLHLKQ CHGIFTLTWE
      361 IWGYDPLITF SLHKIPDPPQ P----DFPQL NSDWVPSV-- ---------- ----------
      421 ---------- ---------- ---------- ---------- ---------- ----------
      481 ---------- ---------- ---------- ---------- ---------- ----------
      541 ---------- ---------- ---------- ---------- ---------- ----------
      601 ---------- ---------- ---------- ---------- ---------- ----------
      661 ---------- ---------- ---------- ---------- ---------- ----------
      721 ---------- -------
//
LOCUS       tr|A0A168DZE2|A0A168DZE2_BLV Envelope glycoprotein (Fragment) OS=Bovine leukemia virus OX=11901 GN=env PE=4 SV=1       737 aa
DEFINITION  tr|A0A168DZE2|A0A168DZE2_BLV Envelope glycoprotein (Fragment) OS=Bovine leukemia virus OX=11901 GN=env PE=4 SV=1     737 aa
TITLE       tr|A0A168DZE2|A0A168DZE2_BLV Envelope glycoprotein (Fragment) OS=Bovine leukemia virus OX=11901 GN=env PE=4 SV=1
ORIGIN

        1 ---------- ---------- ---------- ---------- ---------- ----------
       61 ---------- ---------- ---------- ---------- ------GARA MVTYD-CEPR
      121 CPYVGADRFD CPHWDNAS-- ---------- ---------- ---------- ----------
      181 ---------- ---------- ---------- ---------- ---------- ----------
      241 ---------- ---------- ---------- ---------- ---------- ----------
      301 ---------- ---------- ---------- QADQGSFYVN HQILFLHLKQ CHGIFTLTWE
      361 IWGYDPLITF SLHKIPDPPQ P----DFPQL NRDWVPSVRS WALLLNQTAR AFP-------
      421 ---DCAICWE PSPPWAPEIL VYNKTISSSG PG-------- -LA------- ----------
      481 ---------- ---------- ---------- ---------- ---------- ----------
      541 ---------- ---------- ---------- ---------- ---------- ----------
      601 ---------- ---------- ---------- ---------- ---------- ----------
      661 ---------- ---------- ---------- ---------- ---------- ----------
      721 ---------- -------
//
LOCUS       tr|A0A1B4Z398|A0A1B4Z398_BLV Gp51 (Fragment) OS=Bovine leukemia virus OX=11901 GN=env PE=4 SV=1       737 aa
DEFINITION  tr|A0A1B4Z398|A0A1B4Z398_BLV Gp51 (Fragment) OS=Bovine leukemia virus OX=11901 GN=env PE=4 SV=1     737 aa
TITLE       tr|A0A1B4Z398|A0A1B4Z398_BLV Gp51 (Fragment) OS=Bovine leukemia virus OX=11901 GN=env PE=4 SV=1
ORIGIN

        1 ---------- ---------- ---------- ---------- ---------- ----------
       61 ---------- ---------- ---------- ----IYWPPP QGRRRFGARA MVTYD-CEPR
      121 CPYVGADRFD CPHWDNAS-- ---------- ---------- ---------- ----------
      181 ---------- ---------- ---------- ---------- ---------- ----------
      241 ---------- ---------- ---------- ---------- ---------- ----------
      301 ---------- ---------- ---------- QADQGSFYVN HQTLFLHLKQ CHGIFTLTWE
      361 IWGYDPLITF SLHKIPDPPQ P----DFPQL NSDWVPSVRS WALLLNQTAR AFP-------
      421 ---DCAICWE PSPPWAPEIL VYNKTISSCG PG-------- -LALPDAQ-- ----------
      481 ---------- ---------- ---------- ---------- ---------- ----------
      541 ---------- ---------- ---------- ---------- ---------- ----------
      601 ---------- ---------- ---------- ---------- ---------- ----------
      661 ---------- ---------- ---------- ---------- ---------- ----------
      721 ---------- -------
//
LOCUS       tr|A0A0H5AWM4|A0A0H5AWM4_BLV Gp51 envelope protein (Fragment) OS=Bovine leukemia virus OX=11901 GN=env PE=4 SV=1       737 aa
DEFINITION  tr|A0A0H5AWM4|A0A0H5AWM4_BLV Gp51 envelope protein (Fragment) OS=Bovine leukemia virus OX=11901 GN=env PE=4 SV=1     737 aa
TITLE       tr|A0A0H5AWM4|A0A0H5AWM4_BLV Gp51 envelope protein (Fragment) OS=Bovine leukemia virus OX=11901 GN=env PE=4 SV=1
ORIGIN

        1 ---------- ---------- ---------- ---------- ---------- ----------
       61 ---------- ---------- --T--LDSVN GYPKIYWPPP QGRRRFGARA MVTYD-CEPR
      121 CPYVGADRFD CPHWDNAS-- ---------- ---------- ---------- ----------
      181 ---------- ---------- ---------- ---------- ---------- ----------
      241 ---------- ---------- ---------- ---------- ---------- ----------
      301 ---------- ---------- ---------- QADQGSFYVN HQILFLHLKQ CHGIFTLTWE
      361 IWGYDPLITI SLHKIPDPPQ P----DFPQL NRDWVPSVRS WALLLNQTAR AFP-------
      421 ---DCAICWE PSPPWAPEIL VYNKTISSSG PG-------- -LALPDAQ-- ----------
      481 ---------- ---------- ---------- ---------- ---------- ----------
      541 ---------- ---------- ---------- ---------- ---------- ----------
      601 ---------- ---------- ---------- ---------- ---------- ----------
      661 ---------- ---------- ---------- ---------- ---------- ----------
      721 ---------- -------
//
LOCUS       tr|M4HN36|M4HN36_BLV Envelope glycoprotein pr72 (Fragment) OS=Bovine leukemia virus OX=11901 GN=env PE=4 SV=1       737 aa
DEFINITION  tr|M4HN36|M4HN36_BLV Envelope glycoprotein pr72 (Fragment) OS=Bovine leukemia virus OX=11901 GN=env PE=4 SV=1     737 aa
TITLE       tr|M4HN36|M4HN36_BLV Envelope glycoprotein pr72 (Fragment) OS=Bovine leukemia virus OX=11901 GN=env PE=4 SV=1
ORIGIN

        1 MPKERRSRRR PQPIIRWVSL TLTLLALCQP IQTWRCSLSL GNQQWMTTYN QEAK----FS
       61 IAIDQILEAH NQSPFCPRSP RYT--LDFVN GYPKIYWPPP QGRRRFGARA MVTYD-CEPR
      121 CPYVGADHFD CPHWDNAS-- ---------- ---------- ---------- ----------
      181 ---------- ---------- ---------- ---------- ---------- ----------
      241 ---------- ---------- ---------- ---------- ---------- ----------
      301 ---------- ---------- ---------- QADQGSFYVN HQILFLHLKQ CHGVFTLTWE
      361 IWGYDPLITF SLHKIPDPPQ P----DFPQL NSDWVPSVRS WALLLNQTAR AFP-------
      421 ---DCAICWE PSPPWAPEIL VYNKTISSSG PG-------- -LALPDAQIF WVNTSLFNTT
      481 QGWHHPSQRL LFNVSQGNAL LLPPISLVNL STASSAPPTR VRRSPVAALT LGLALSVGLT
      541 GINVAVSALS HQRLTSLIHV LEQDQQRLIT AINQTHYNLL NVASVVAQNR RGLDWLYIRL
      601 GFQSLCPTIN EPCCFLRIQN DSIIRLGDLQ PLSQRVSTDW QWPWNWDLGL TAWVRETIHS
      661 VLSLFLLALF LLFLAPCLIK CLTSRLLKLL RQAPHFPEIS FPPKPDSDYQ ALLPSAPEIY
      721 SHLSP----- -------
//
LOCUS       tr|Q6R3P5|Q6R3P5_BLV Glycoprotein (Fragment) OS=Bovine leukemia virus OX=11901 GN=env PE=4 SV=1       737 aa
DEFINITION  tr|Q6R3P5|Q6R3P5_BLV Glycoprotein (Fragment) OS=Bovine leukemia virus OX=11901 GN=env PE=4 SV=1     737 aa
TITLE       tr|Q6R3P5|Q6R3P5_BLV Glycoprotein (Fragment) OS=Bovine leukemia virus OX=11901 GN=env PE=4 SV=1
ORIGIN

        1 ---------- ---------- ---------- ---------- ---------- ----------
       61 ---------- ---------- ---------- ---------P QGRRRFGARA MVTYD-CEPR
      121 CPYMGADHFD CPHWDNAS-- ---------- ---------- ---------- ----------
      181 ---------- ---------- ---------- ---------- ---------- ----------
      241 ---------- ---------- ---------- ---------- ---------- ----------
      301 ---------- ---------- ---------- QADQGSFYVN HQILFLHLKR CHGIFTLTWE
      361 IWGYDPLITF SLHKIPDPPQ P----DFPQL NSDWVPSVRS WALLLNQTAR AFP-------
      421 ---DCAICWE PSPPWAPEIL VYNKTISSSG PG-------- -LA------- ----------
      481 ---------- ---------- ---------- ---------- ---------- ----------
      541 ---------- ---------- ---------- ---------- ---------- ----------
      601 ---------- ---------- ---------- ---------- ---------- ----------
      661 ---------- ---------- ---------- ---------- ---------- ----------
      721 ---------- -------
//
LOCUS       tr|E9L4A0|E9L4A0_BLV Glycoprotein (Fragment) OS=Bovine leukemia virus OX=11901 GN=env PE=4 SV=1       737 aa
DEFINITION  tr|E9L4A0|E9L4A0_BLV Glycoprotein (Fragment) OS=Bovine leukemia virus OX=11901 GN=env PE=4 SV=1     737 aa
TITLE       tr|E9L4A0|E9L4A0_BLV Glycoprotein (Fragment) OS=Bovine leukemia virus OX=11901 GN=env PE=4 SV=1
ORIGIN

        1 ---------- ---------- ---------- ---------- ---------- ----------
       61 ---------- ---------- ---------- ---------P QGRRRFGARA MVTYD-CEPR
      121 CPYVGADHFD CPHWDNAS-- ---------- ---------- ---------- ----------
      181 ---------- ---------- ---------- ---------- ---------- ----------
      241 ---------- ---------- ---------- ---------- ---------- ----------
      301 ---------- ---------- ---------- QADQGSFYVN HQILFLHLKQ CHGIFTLTWE
      361 IWGYDPLITF SLHKLPDPPQ P----DFPQL NSDWVPSVRS WALLLNQTAR AFP-------
      421 ---DCAICWE PSPPWAPEIL VYNKTISSSG PG-------- -LA------- ----------
      481 ---------- ---------- ---------- ---------- ---------- ----------
      541 ---------- ---------- ---------- ---------- ---------- ----------
      601 ---------- ---------- ---------- ---------- ---------- ----------
      661 ---------- ---------- ---------- ---------- ---------- ----------
      721 ---------- -------
//
LOCUS       tr|A0A1L4BNR8|A0A1L4BNR8_BLV Envelope protein (Fragment) OS=Bovine leukemia virus OX=11901 GN=env PE=4 SV=1       737 aa
DEFINITION  tr|A0A1L4BNR8|A0A1L4BNR8_BLV Envelope protein (Fragment) OS=Bovine leukemia virus OX=11901 GN=env PE=4 SV=1     737 aa
TITLE       tr|A0A1L4BNR8|A0A1L4BNR8_BLV Envelope protein (Fragment) OS=Bovine leukemia virus OX=11901 GN=env PE=4 SV=1
ORIGIN

        1 ---------- ---------- ---------- ---------- ---------- ----------
       61 ---------- ---------- -------SVN GYPKIYWPPP QGRRRFGARA MVTYD-CEPR
      121 CPYVGADRFD CPHWDNAS-- ---------- ---------- ---------- ----------
      181 ---------- ---------- ---------- ---------- ---------- ----------
      241 ---------- ---------- ---------- ---------- ---------- ----------
      301 ---------- ---------- ---------- QADQGSFYVD HQILFLHLKQ CHGIFTLTWE
      361 IWGYDPLITF SLHKIPDPPQ P----D---- ---------- ---------- ----------
      421 ---------- ---------- ---------- ---------- ---------- ----------
      481 ---------- ---------- ---------- ---------- ---------- ----------
      541 ---------- ---------- ---------- ---------- ---------- ----------
      601 ---------- ---------- ---------- ---------- ---------- ----------
      661 ---------- ---------- ---------- ---------- ---------- ----------
      721 ---------- -------
//
LOCUS       tr|A0A1J1E3U1|A0A1J1E3U1_BLV Env OS=Bovine leukemia virus OX=11901 GN=env PE=4 SV=1       737 aa
DEFINITION  tr|A0A1J1E3U1|A0A1J1E3U1_BLV Env OS=Bovine leukemia virus OX=11901 GN=env PE=4 SV=1     737 aa
TITLE       tr|A0A1J1E3U1|A0A1J1E3U1_BLV Env OS=Bovine leukemia virus OX=11901 GN=env PE=4 SV=1
ORIGIN

        1 MPKERRSRRR PQPIIRWVSL TLTLLALCQP IQTWRCSLSL GNQQWMTTYN QEAK----FS
       61 ISIDQILEAH NQSPFCARSP RYT--LDFVN GYPKIYWPPP QGRRRFGARA MATYD-CEPR
      121 CPYVGADHFD CPHWDNASQA DQGFFYVNHR TLFLHLKQCH GIFTLTWEIW GYDPLITFSL
      181 HKISDPPRPD FPQLNSDWVP SVRSWALLLN QTARAFPDCA ICWEPSPPWA PEILVYNKTI
      241 SSSGPGLALP DAQIFWVNTS LFNTTQGWHH PSQRLLFNVS QGNALLLPPI SLVNLSTASS
      301 APPTRVRRSP VAALTLGLAL SVGLTGINVA VSALSHQRLT SLIHVLEQDQ QRLITAINQT
      361 HYNLLNVASV VAQNRRGLDW L----YIRLG FQSLCPTINE PCCFLRIQND SIIRLGDLQP
      421 LSQRVSTDWQ WPWNWDLGLT AWVRETIHSV LSLFLLALLL LFLAPCLIKC LTSRLLKLLR
      481 QAPHFPEISF TPKPDSDYQA LLPSAPEIYS -HLSPTRPDY INLRPCP--- ----------
      541 ---------- ---------- ---------- ---------- ---------- ----------
      601 ---------- ---------- ---------- ---------- ---------- ----------
      661 ---------- ---------- ---------- ---------- ---------- ----------
      721 ---------- -------
//
LOCUS       tr|C4PU94|C4PU94_BLV Gp51 protein (Fragment) OS=Bovine leukemia virus OX=11901 GN=env PE=4 SV=1       737 aa
DEFINITION  tr|C4PU94|C4PU94_BLV Gp51 protein (Fragment) OS=Bovine leukemia virus OX=11901 GN=env PE=4 SV=1     737 aa
TITLE       tr|C4PU94|C4PU94_BLV Gp51 protein (Fragment) OS=Bovine leukemia virus OX=11901 GN=env PE=4 SV=1
ORIGIN

        1 ---------- ---------- ---------- ---------- ---------- ----------
       61 ---------- ---------- --------VN GYPKIYWPPP QGRRRFGARA MVTYD-CEPR
      121 CPYVGADRFD CPHWDNAS-- ---------- ---------- ---------- ----------
      181 ---------- ---------- ---------- ---------- ---------- ----------
      241 ---------- ---------- ---------- ---------- ---------- ----------
      301 ---------- ---------- ---------- QADQGSFYVN HQILFLHLKQ CHGIFTLTWE
      361 IWGYDPLITF SLHKIPDPPQ P----DFPQL NSDWVPSV-- ---------- ----------
      421 ---------- ---------- ---------- ---------- ---------- ----------
      481 ---------- ---------- ---------- ---------- ---------- ----------
      541 ---------- ---------- ---------- ---------- ---------- ----------
      601 ---------- ---------- ---------- ---------- ---------- ----------
      661 ---------- ---------- ---------- ---------- ---------- ----------
      721 ---------- -------
//
LOCUS       tr|C4PU97|C4PU97_BLV Gp51 protein (Fragment) OS=Bovine leukemia virus OX=11901 GN=env PE=4 SV=1       737 aa
DEFINITION  tr|C4PU97|C4PU97_BLV Gp51 protein (Fragment) OS=Bovine leukemia virus OX=11901 GN=env PE=4 SV=1     737 aa
TITLE       tr|C4PU97|C4PU97_BLV Gp51 protein (Fragment) OS=Bovine leukemia virus OX=11901 GN=env PE=4 SV=1
ORIGIN

        1 ---------- ---------- ---------- ---------- ---------- ----------
       61 ---------- ---------- --------VN GYPKIYWPPP QGRRRFGARA MVTYD-CEPR
      121 CPYVGADRFD CPHWDNAS-- ---------- ---------- ---------- ----------
      181 ---------- ---------- ---------- ---------- ---------- ----------
      241 ---------- ---------- ---------- ---------- ---------- ----------
      301 ---------- ---------- ---------- QANQGSFYVN HQILSLHLKQ CHGIFTLTWE
      361 IWGYDPLITF SLHKIPDPPQ P----DFPQL NSDWVPSV-- ---------- ----------
      421 ---------- ---------- ---------- ---------- ---------- ----------
      481 ---------- ---------- ---------- ---------- ---------- ----------
      541 ---------- ---------- ---------- ---------- ---------- ----------
      601 ---------- ---------- ---------- ---------- ---------- ----------
      661 ---------- ---------- ---------- ---------- ---------- ----------
      721 ---------- -------
//
LOCUS       tr|A0A0H5ARY8|A0A0H5ARY8_BLV Gp51 envelope protein (Fragment) OS=Bovine leukemia virus OX=11901 GN=env PE=4 SV=1       737 aa
DEFINITION  tr|A0A0H5ARY8|A0A0H5ARY8_BLV Gp51 envelope protein (Fragment) OS=Bovine leukemia virus OX=11901 GN=env PE=4 SV=1     737 aa
TITLE       tr|A0A0H5ARY8|A0A0H5ARY8_BLV Gp51 envelope protein (Fragment) OS=Bovine leukemia virus OX=11901 GN=env PE=4 SV=1
ORIGIN

        1 ---------- ---------- ---------- ---------- ---------- ----------
       61 ---------- ---------- --T--LDFVN GYPKIYWPPP QGRRRFGARA MVTYD-CEPR
      121 CPYVGADRFD CPHWDNAS-- ---------- ---------- ---------- ----------
      181 ---------- ---------- ---------- ---------- ---------- ----------
      241 ---------- ---------- ---------- ---------- ---------- ----------
      301 ---------- ---------- ---------- QTDQGSFYVD HQILFLHLKQ CHGIFTLTWE
      361 IWGYDPLITF SLHKIPDPPQ P----DFPQL NSDWVPSVRS WALLLNQTAR AFP-------
      421 ---DCAICWE PSPPWAPEIL VYNKTISSSG PG-------- -LALPDAQ-- ----------
      481 ---------- ---------- ---------- ---------- ---------- ----------
      541 ---------- ---------- ---------- ---------- ---------- ----------
      601 ---------- ---------- ---------- ---------- ---------- ----------
      661 ---------- ---------- ---------- ---------- ---------- ----------
      721 ---------- -------
//
LOCUS       tr|M4HME1|M4HME1_BLV Envelope glycoprotein gPr72 (Fragment) OS=Bovine leukemia virus OX=11901 GN=env PE=4 SV=1       737 aa
DEFINITION  tr|M4HME1|M4HME1_BLV Envelope glycoprotein gPr72 (Fragment) OS=Bovine leukemia virus OX=11901 GN=env PE=4 SV=1     737 aa
TITLE       tr|M4HME1|M4HME1_BLV Envelope glycoprotein gPr72 (Fragment) OS=Bovine leukemia virus OX=11901 GN=env PE=4 SV=1
ORIGIN

        1 MPKERRSRRR PQPIIRWVSL TLTLLALCQP IQTWRCSLSL GNQQWMTTYN QEAK----FL
       61 ISIDQILEAH NQSPFCPRSP RYT--LDFVN GYPKIYWPPP QGRRRFGARA MVTYD-CEPR
      121 CPYVGTDHFD CPHWDNAS-- ---------- ---------- ---------- ----------
      181 ---------- ---------- ---------- ---------- ---------- ----------
      241 ---------- ---------- ---------- ---------- ---------- ----------
      301 ---------- ---------- ---------- QTDQGSFYVN HQTLFLHLKQ CHGIFTLTWE
      361 IWGYDPLITF SLHKIPDPPQ P----DFPQL NSDWVPSVRS WALLLNQTAR AFP-------
      421 ---DCAICWE PSPPWAPEIL VYNKTISSSG PG-------- -LALPDAQIF WVNTSLFNT-
      481 ---------- ---------- ---------- ---------- ---------- ----------
      541 ---------- ---------- ---------- ---------- ---------- ----------
      601 ---------- ---------- ---------- ---------- ---------- ----------
      661 ---------- ---------- ---------- ---------- ---------- ----------
      721 ---------- -------
//
LOCUS       tr|A0A140JSY3|A0A140JSY3_BLV Env OS=Bovine leukemia virus OX=11901 GN=env PE=4 SV=1       737 aa
DEFINITION  tr|A0A140JSY3|A0A140JSY3_BLV Env OS=Bovine leukemia virus OX=11901 GN=env PE=4 SV=1     737 aa
TITLE       tr|A0A140JSY3|A0A140JSY3_BLV Env OS=Bovine leukemia virus OX=11901 GN=env PE=4 SV=1
ORIGIN

        1 MPKERRSRRR PQPIIRWVSL TLTLLALCRP IQTWRCSLSL GNQQWMTAYN QEAK----FS
       61 ISIDQILEAH NQSPFCAKSP RYT--LDSVN GYPKIYWPPP QGRRRFGARA MVTYD-CEPR
      121 CPYVGADRFD CPHWDNAS-- ---------- ---------- ---------- ----------
      181 ---------- ---------- ---------- ---------- ---------- ----------
      241 ---------- ---------- ---------- ---------- ---------- ----------
      301 ---------- ---------- ---------- QANQGSFYVN HQILSLHLKQ CHGIFTLTWE
      361 IWGYDPLITF SLHKIPDPPQ P----DFPQL NSDWVPSVRS WALLLNQTAR AFP-------
      421 ---DCAICWE PSPPWAPEIL VYNKTISSSG PG-------- -LALPDAQIF WVNTSSFNTT
      481 QGWHHPSQRL LFNVSQGNAL LLPPISLVNL STASSAPPTR VRRSPVAALT LGLALSVGLT
      541 GINVAVSALS HQRLTSLIHV LEQDQQRLIT AINQTHYNLL NVASVVAQNR RGLDWLYIRL
      601 GFQSLCPTIN EPCCFLRIQN DSIIRLGDLQ PLSQRVSTDW QWPWNWDLGL TAWVRETIHS
      661 VLSLFLLALF LLFLAPCLIK CLTSRLLKLL RQAPHFPEIS LTPKPDSDYQ ALLPSAPEIY
      721 SHLSPVKPDY INLRPCP
//
LOCUS       tr|E5RV54|E5RV54_BLV Envelope polyprotein (Fragment) OS=Bovine leukemia virus OX=11901 GN=env PE=4 SV=1       737 aa
DEFINITION  tr|E5RV54|E5RV54_BLV Envelope polyprotein (Fragment) OS=Bovine leukemia virus OX=11901 GN=env PE=4 SV=1     737 aa
TITLE       tr|E5RV54|E5RV54_BLV Envelope polyprotein (Fragment) OS=Bovine leukemia virus OX=11901 GN=env PE=4 SV=1
ORIGIN

        1 ---------- ---------- ---------- ---------- ---------- ----------
       61 ---------- ---------- ---------- ------WPPP QGRRRFGARA MVTYD-CEPR
      121 CPYVGADRFD CPHWDNAS-- ---------- ---------- ---------- ----------
      181 ---------- ---------- ---------- ---------- ---------- ----------
      241 ---------- ---------- ---------- ---------- ---------- ----------
      301 ---------- ---------- ---------- QADQGSFYVN HQILFLHLKQ CHGIFTLTWE
      361 IWGYDPLITF SLHKIPDPPQ P----DFPQL NSDWVPSIRS WALLLNQTAR AFP-------
      421 ---------- ---------- ---------- ---------- ---------- ----------
      481 ---------- ---------- ---------- ---------- ---------- ----------
      541 ---------- ---------- ---------- ---------- ---------- ----------
      601 ---------- ---------- ---------- ---------- ---------- ----------
      661 ---------- ---------- ---------- ---------- ---------- ----------
      721 ---------- -------
//
LOCUS       tr|A0A1B4Z3A8|A0A1B4Z3A8_BLV Gp51 (Fragment) OS=Bovine leukemia virus OX=11901 GN=env PE=4 SV=1       737 aa
DEFINITION  tr|A0A1B4Z3A8|A0A1B4Z3A8_BLV Gp51 (Fragment) OS=Bovine leukemia virus OX=11901 GN=env PE=4 SV=1     737 aa
TITLE       tr|A0A1B4Z3A8|A0A1B4Z3A8_BLV Gp51 (Fragment) OS=Bovine leukemia virus OX=11901 GN=env PE=4 SV=1
ORIGIN

        1 ---------- ---------- ---------- ---------- ---------- ----------
       61 ---------- ---------- ---------- ----IYWPPP QGRRRFGARA MVTYD-CEPR
      121 CPYVGADRFD CPHWDNAS-- ---------- ---------- ---------- ----------
      181 ---------- ---------- ---------- ---------- ---------- ----------
      241 ---------- ---------- ---------- ---------- ---------- ----------
      301 ---------- ---------- ---------- QVDQGSFYVN HQILFLHLKQ CHGIFTLTWE
      361 IWGYDPLITF SLHKIPDPPQ P----DFPQL NSDWVPSVRS WALLLNQTAR AFP-------
      421 ---DCAICWE PSPPWAPEIL VYNKTISSSG PG-------- -LALPDAQ-- ----------
      481 ---------- ---------- ---------- ---------- ---------- ----------
      541 ---------- ---------- ---------- ---------- ---------- ----------
      601 ---------- ---------- ---------- ---------- ---------- ----------
      661 ---------- ---------- ---------- ---------- ---------- ----------
      721 ---------- -------
//
LOCUS       tr|A0A0H5ARV1|A0A0H5ARV1_BLV Gp51 envelope protein (Fragment) OS=Bovine leukemia virus OX=11901 GN=env PE=4 SV=1       737 aa
DEFINITION  tr|A0A0H5ARV1|A0A0H5ARV1_BLV Gp51 envelope protein (Fragment) OS=Bovine leukemia virus OX=11901 GN=env PE=4 SV=1     737 aa
TITLE       tr|A0A0H5ARV1|A0A0H5ARV1_BLV Gp51 envelope protein (Fragment) OS=Bovine leukemia virus OX=11901 GN=env PE=4 SV=1
ORIGIN

        1 ---------- ---------- ---------- ---------- ---------- ----------
       61 ---------- ---------- --T--LDSVN GYPKIYWPPP QGRRRFGARA MVTYD-CEPR
      121 CPYVGADRFD CPHWDNAS-- ---------- ---------- ---------- ----------
      181 ---------- ---------- ---------- ---------- ---------- ----------
      241 ---------- ---------- ---------- ---------- ---------- ----------
      301 ---------- ---------- ---------- QADQGSFYVN HQILFLHLKQ CHGIFTLTWE
      361 IWGYDPLITF SLHKIPDPPQ P----DFPQL NSDWVPSVRS WALLLNQTAR AFP-------
      421 ---DCAICWE PSPPWAPEIL VYNKTISSSG PG-------- -LALPDAQ-- ----------
      481 ---------- ---------- ---------- ---------- ---------- ----------
      541 ---------- ---------- ---------- ---------- ---------- ----------
      601 ---------- ---------- ---------- ---------- ---------- ----------
      661 ---------- ---------- ---------- ---------- ---------- ----------
      721 ---------- -------
//
LOCUS       tr|A0A168DZL0|A0A168DZL0_BLV Envelope glycoprotein (Fragment) OS=Bovine leukemia virus OX=11901 GN=env PE=4 SV=1       737 aa
DEFINITION  tr|A0A168DZL0|A0A168DZL0_BLV Envelope glycoprotein (Fragment) OS=Bovine leukemia virus OX=11901 GN=env PE=4 SV=1     737 aa
TITLE       tr|A0A168DZL0|A0A168DZL0_BLV Envelope glycoprotein (Fragment) OS=Bovine leukemia virus OX=11901 GN=env PE=4 SV=1
ORIGIN

        1 ---------- ---------- ---------- ---------- ---------- ----------
       61 ---------- ---------- ---------- ---------- ------GARA MVTYD-CEPR
      121 CPYVGADRFD CPHWDNAS-- ---------- ---------- ---------- ----------
      181 ---------- ---------- ---------- ---------- ---------- ----------
      241 ---------- ---------- ---------- ---------- ---------- ----------
      301 ---------- ---------- ---------- QADQGSFYVN HQILFLHLKQ CHGIFTLTWE
      361 IWGYDPLITF SLHKIPDPPQ P----DFPQL NSDWVPSVRS WALLLNQTAR AFP-------
      421 ---DCAICWE PSPPWAPEIL VYNKTISSSG PG-------- -LA------- ----------
      481 ---------- ---------- ---------- ---------- ---------- ----------
      541 ---------- ---------- ---------- ---------- ---------- ----------
      601 ---------- ---------- ---------- ---------- ---------- ----------
      661 ---------- ---------- ---------- ---------- ---------- ----------
      721 ---------- -------
//
LOCUS       tr|A0A2S1Q517|A0A2S1Q517_BLV Envelope glycoprotein (Fragment) OS=Bovine leukemia virus OX=11901 GN=env PE=4 SV=1       737 aa
DEFINITION  tr|A0A2S1Q517|A0A2S1Q517_BLV Envelope glycoprotein (Fragment) OS=Bovine leukemia virus OX=11901 GN=env PE=4 SV=1     737 aa
TITLE       tr|A0A2S1Q517|A0A2S1Q517_BLV Envelope glycoprotein (Fragment) OS=Bovine leukemia virus OX=11901 GN=env PE=4 SV=1
ORIGIN

        1 ---------- ---------- ---------- ---------- ---------- ----------
       61 ---------- ---------- ---------- ---------- ----RFGARA MVTYD-CEPR
      121 CPYVGADRFD CPHWDNAS-- ---------- ---------- ---------- ----------
      181 ---------- ---------- ---------- ---------- ---------- ----------
      241 ---------- ---------- ---------- ---------- ---------- ----------
      301 ---------- ---------- ---------- QADQGSFYVN HQILFLHLKQ CHGIFTLTWE
      361 IWGYDPLITF SLHKIPDPPQ P----DFPQL NSDWVPSVRS WALLLNQTAR AFP-------
      421 ---DCAICWE PSPPWAPEIL VYNKTISSSG PG-------- -LALPDAQIF WVNTSSFNTT
      481 QGWHHPS--- ---------- ---------- ---------- ---------- ----------
      541 ---------- ---------- ---------- ---------- ---------- ----------
      601 ---------- ---------- ---------- ---------- ---------- ----------
      661 ---------- ---------- ---------- ---------- ---------- ----------
      721 ---------- -------
//
LOCUS       tr|A0A0H5AS17|A0A0H5AS17_BLV Gp51 envelope protein (Fragment) OS=Bovine leukemia virus OX=11901 GN=env PE=4 SV=1       737 aa
DEFINITION  tr|A0A0H5AS17|A0A0H5AS17_BLV Gp51 envelope protein (Fragment) OS=Bovine leukemia virus OX=11901 GN=env PE=4 SV=1     737 aa
TITLE       tr|A0A0H5AS17|A0A0H5AS17_BLV Gp51 envelope protein (Fragment) OS=Bovine leukemia virus OX=11901 GN=env PE=4 SV=1
ORIGIN

        1 ---------- ---------- ---------- ---------- ---------- ----------
       61 ---------- ---------- --T--LDSVN GYPKIYWPPP QGRRRFGARA MVTYD-CEPR
      121 CPYVGADRFD CPHWDNAS-- ---------- ---------- ---------- ----------
      181 ---------- ---------- ---------- ---------- ---------- ----------
      241 ---------- ---------- ---------- ---------- ---------- ----------
      301 ---------- ---------- ---------- QADQGSFYVN HQILFLHLKQ CHGIFTLTWE
      361 IWGYDPLITF SLHKIPDPPQ P----DFPQL NSDWVPSVRS WALLLNQTAR AFP-------
      421 ---DCAICWE PSPPWAPEIL VYNKTISGSG PG-------- -LALPDAQ-- ----------
      481 ---------- ---------- ---------- ---------- ---------- ----------
      541 ---------- ---------- ---------- ---------- ---------- ----------
      601 ---------- ---------- ---------- ---------- ---------- ----------
      661 ---------- ---------- ---------- ---------- ---------- ----------
      721 ---------- -------
//
LOCUS       tr|A0A0H5AWK9|A0A0H5AWK9_BLV Gp51 envelope protein (Fragment) OS=Bovine leukemia virus OX=11901 GN=env PE=4 SV=1       737 aa
DEFINITION  tr|A0A0H5AWK9|A0A0H5AWK9_BLV Gp51 envelope protein (Fragment) OS=Bovine leukemia virus OX=11901 GN=env PE=4 SV=1     737 aa
TITLE       tr|A0A0H5AWK9|A0A0H5AWK9_BLV Gp51 envelope protein (Fragment) OS=Bovine leukemia virus OX=11901 GN=env PE=4 SV=1
ORIGIN

        1 ---------- ---------- ---------- ---------- ---------- ----------
       61 ---------- ---------- ---------- ---------- ------GARA MVTYD-CEPR
      121 CPYVGADRFD CPHWDNAS-- ---------- ---------- ---------- ----------
      181 ---------- ---------- ---------- ---------- ---------- ----------
      241 ---------- ---------- ---------- ---------- ---------- ----------
      301 ---------- ---------- ---------- QADQGSFYVN HQILFLHLKQ CHGIFTLTWE
      361 IWGYDPLITF SLHKIPDPPQ P----DFPQL NRDWVPSVRS WALLLNQTAR AFP-------
      421 ---DCAICWE PSPPWAPEIL VYNKTISSSG PG-------- -LALPDAQ-- ----------
      481 ---------- ---------- ---------- ---------- ---------- ----------
      541 ---------- ---------- ---------- ---------- ---------- ----------
      601 ---------- ---------- ---------- ---------- ---------- ----------
      661 ---------- ---------- ---------- ---------- ---------- ----------
      721 ---------- -------
//
LOCUS       tr|A0A2S1Q4Y7|A0A2S1Q4Y7_BLV Envelope glycoprotein (Fragment) OS=Bovine leukemia virus OX=11901 GN=env PE=4 SV=1       737 aa
DEFINITION  tr|A0A2S1Q4Y7|A0A2S1Q4Y7_BLV Envelope glycoprotein (Fragment) OS=Bovine leukemia virus OX=11901 GN=env PE=4 SV=1     737 aa
TITLE       tr|A0A2S1Q4Y7|A0A2S1Q4Y7_BLV Envelope glycoprotein (Fragment) OS=Bovine leukemia virus OX=11901 GN=env PE=4 SV=1
ORIGIN

        1 ---------- ---------- ---------- ---------- ---------- ----------
       61 ---------- ---------- ---------- ---------- ----RFGARA MVTYD-CEPR
      121 CPYVGADRFD CPHWDNAS-- ---------- ---------- ---------- ----------
      181 ---------- ---------- ---------- ---------- ---------- ----------
      241 ---------- ---------- ---------- ---------- ---------- ----------
      301 ---------- ---------- ---------- QADQGSFYVN HQILFLHLKQ CHGIFTLTWE
      361 IWGYDPLITF SLHKIPDPPQ P----DFPQL NSDWVPSVRS WALLLNQTAR AFP-------
      421 ---DCAICWE PSPPWAPEIL VYNKTISSSG PG-------- -LALPDAQIF WVNTSSFNTT
      481 QGWHHPS--- ---------- ---------- ---------- ---------- ----------
      541 ---------- ---------- ---------- ---------- ---------- ----------
      601 ---------- ---------- ---------- ---------- ---------- ----------
      661 ---------- ---------- ---------- ---------- ---------- ----------
      721 ---------- -------
//
LOCUS       tr|I1YZJ3|I1YZJ3_BLV Envelope glycoprotein (Fragment) OS=Bovine leukemia virus OX=11901 GN=env PE=4 SV=1       737 aa
DEFINITION  tr|I1YZJ3|I1YZJ3_BLV Envelope glycoprotein (Fragment) OS=Bovine leukemia virus OX=11901 GN=env PE=4 SV=1     737 aa
TITLE       tr|I1YZJ3|I1YZJ3_BLV Envelope glycoprotein (Fragment) OS=Bovine leukemia virus OX=11901 GN=env PE=4 SV=1
ORIGIN

        1 ---------- ---------- ---------- ---------- ---------- ----------
       61 ---------- ---------- ---------- --------PP QGRRRFGARA MVTYD-CEPR
      121 CPYVGADRFD CPHWDNAS-- ---------- ---------- ---------- ----------
      181 ---------- ---------- ---------- ---------- ---------- ----------
      241 ---------- ---------- ---------- ---------- ---------- ----------
      301 ---------- ---------- ---------- QADQGSFYVN HQILFLHLKQ CHGIFTLTWE
      361 IWGYDPLITF SLHKIPDPPQ P----DFPQL NSDWVPSVRS WALLLNQTAR AFP-------
      421 ---DCAICWE PSPPWAPEIL VYNKTISSSG PG-------- -LALPDAQIF WVNTSLFNTT
      481 QGWHHPS--- ---------- ---------- ---------- ---------- ----------
      541 ---------- ---------- ---------- ---------- ---------- ----------
      601 ---------- ---------- ---------- ---------- ---------- ----------
      661 ---------- ---------- ---------- ---------- ---------- ----------
      721 ---------- -------
//
LOCUS       tr|A0A2S1Q507|A0A2S1Q507_BLV Envelope glycoprotein (Fragment) OS=Bovine leukemia virus OX=11901 GN=env PE=4 SV=1       737 aa
DEFINITION  tr|A0A2S1Q507|A0A2S1Q507_BLV Envelope glycoprotein (Fragment) OS=Bovine leukemia virus OX=11901 GN=env PE=4 SV=1     737 aa
TITLE       tr|A0A2S1Q507|A0A2S1Q507_BLV Envelope glycoprotein (Fragment) OS=Bovine leukemia virus OX=11901 GN=env PE=4 SV=1
ORIGIN

        1 ---------- ---------- ---------- ---------- ---------- ----------
       61 ---------- ---------- ---------- ---------- ----RFGARA MVTYD-CEPR
      121 CPYVGADRFD CPHWDNAS-- ---------- ---------- ---------- ----------
      181 ---------- ---------- ---------- ---------- ---------- ----------
      241 ---------- ---------- ---------- ---------- ---------- ----------
      301 ---------- ---------- ---------- QADQGSFYVN HQILFLHLKQ CHGIFTLTWE
      361 IWGYDPLITF SLHKIPDPPQ P----DFPQL NSDWVPSVRS WALLLNQTAR AFP-------
      421 ---DCAICWE PSPPWAPEIL VYNKTISSSG PG-------- -LALPDAQIF WVNTSSFNTT
      481 QGWHHPS--- ---------- ---------- ---------- ---------- ----------
      541 ---------- ---------- ---------- ---------- ---------- ----------
      601 ---------- ---------- ---------- ---------- ---------- ----------
      661 ---------- ---------- ---------- ---------- ---------- ----------
      721 ---------- -------
//
LOCUS       tr|M4GW86|M4GW86_BLV Envelope glycoprotein (Fragment) OS=Bovine leukemia virus OX=11901 GN=env PE=4 SV=1       737 aa
DEFINITION  tr|M4GW86|M4GW86_BLV Envelope glycoprotein (Fragment) OS=Bovine leukemia virus OX=11901 GN=env PE=4 SV=1     737 aa
TITLE       tr|M4GW86|M4GW86_BLV Envelope glycoprotein (Fragment) OS=Bovine leukemia virus OX=11901 GN=env PE=4 SV=1
ORIGIN

        1 ---------- ---------- ---------- ---WRCSLSL GNQQWMTTYN QEAK----FS
       61 ISVDQILEAH NQSPFCARSP RYT--LDFVN GYPKIYWPPP QGRRRFGARA MVTYD-CEPR
      121 CPYVGADRFD CPHWDNAS-- ---------- ---------- ---------- ----------
      181 ---------- ---------- ---------- ---------- ---------- ----------
      241 ---------- ---------- ---------- ---------- ---------- ----------
      301 ---------- ---------- ---------- QADQGSFYVN HQILFLHLKQ CHGIFTLTWE
      361 IWGYDPLITF SLHKIPDPPQ P----DFPQL NSDWVPSVRS WALLLNQTAR AFP-------
      421 ---DCAICWE PSPPWAPEIL VYNKTISSSG PG-------- -LALPDAQIF WVNTSLFNTT
      481 QGWHHPSQRL LFNVSQGNAL LLPPISLVNL STVSSAPPTR VRR------- ----------
      541 ---------- ---------- ---------- ---------- ---------- ----------
      601 ---------- ---------- ---------- ---------- ---------- ----------
      661 ---------- ---------- ---------- ---------- ---------- ----------
      721 ---------- -------
//
LOCUS       tr|F5BHA6|F5BHA6_BLV Envelope glycoprotein (Fragment) OS=Bovine leukemia virus OX=11901 GN=env PE=4 SV=1       737 aa
DEFINITION  tr|F5BHA6|F5BHA6_BLV Envelope glycoprotein (Fragment) OS=Bovine leukemia virus OX=11901 GN=env PE=4 SV=1     737 aa
TITLE       tr|F5BHA6|F5BHA6_BLV Envelope glycoprotein (Fragment) OS=Bovine leukemia virus OX=11901 GN=env PE=4 SV=1
ORIGIN

        1 ---------- ---------- ---------- ---------- ---------- ----------
       61 ---------- ---------- ---------- ---------P QGRRRFGARA MVTYD-CEPR
      121 CPYVGADRFD CPHWDNAS-- ---------- ---------- ---------- ----------
      181 ---------- ---------- ---------- ---------- ---------- ----------
      241 ---------- ---------- ---------- ---------- ---------- ----------
      301 ---------- ---------- ---------- QADQGSFYVN HQILSLHLKQ CHGIFTLTWE
      361 IWGYDPLITF SLHKIPDPPQ P----DFPQL NSDWVPSVRS WALLLNQTAR AFP-------
      421 ---DCAICWE PSPPWAPEIL VYNKTISSSG PG-------- -LA------- ----------
      481 ---------- ---------- ---------- ---------- ---------- ----------
      541 ---------- ---------- ---------- ---------- ---------- ----------
      601 ---------- ---------- ---------- ---------- ---------- ----------
      661 ---------- ---------- ---------- ---------- ---------- ----------
      721 ---------- -------
//
LOCUS       tr|A0A3G2WC22|A0A3G2WC22_BLV Envelope glycoprotein gp51 (Fragment) OS=Bovine leukemia virus OX=11901 GN=env PE=4 SV=1       737 aa
DEFINITION  tr|A0A3G2WC22|A0A3G2WC22_BLV Envelope glycoprotein gp51 (Fragment) OS=Bovine leukemia virus OX=11901 GN=env PE=4 SV=1     737 aa
TITLE       tr|A0A3G2WC22|A0A3G2WC22_BLV Envelope glycoprotein gp51 (Fragment) OS=Bovine leukemia virus OX=11901 GN=env PE=4 SV=1
ORIGIN

        1 ---------- ---------- --------QP IQTWRCSLSL GNQQWMTTYN QEAK----FS
       61 ISIDQILEAH NQSPFCARSP RYT--LDFVN GYPKIYWPPP QGRRRFGARA MVTYD-CEPR
      121 CPYVGADRFD CPHWDNAS-- ---------- ---------- ---------- ----------
      181 ---------- ---------- ---------- ---------- ---------- ----------
      241 ---------- ---------- ---------- ---------- ---------- ----------
      301 ---------- ---------- ---------- QADQGSFYVN HKTLFLHLKQ CHGIFTLTWE
      361 IWGYDPLITF SLHKIPDPPQ P----DFPQL NSDWVPSVRS WALLLNQTAR AFP-------
      421 ---DCAICWE PSPPWAPEIL VYNKTISSSG PG-------- -LALPDAQIF WVNTSLFNTT
      481 QGWHHPSQKL LFNVSQGNAL LLPPISLVNL STVSSAPP-- ---------- ----------
      541 ---------- ---------- ---------- ---------- ---------- ----------
      601 ---------- ---------- ---------- ---------- ---------- ----------
      661 ---------- ---------- ---------- ---------- ---------- ----------
      721 ---------- -------
//
LOCUS       tr|F8U6A0|F8U6A0_BLV Glycoprotein (Fragment) OS=Bovine leukemia virus OX=11901 GN=env PE=4 SV=1       737 aa
DEFINITION  tr|F8U6A0|F8U6A0_BLV Glycoprotein (Fragment) OS=Bovine leukemia virus OX=11901 GN=env PE=4 SV=1     737 aa
TITLE       tr|F8U6A0|F8U6A0_BLV Glycoprotein (Fragment) OS=Bovine leukemia virus OX=11901 GN=env PE=4 SV=1
ORIGIN

        1 ---------- ---------- ---------- ---------- ---------- ----------
       61 ---------- ---------- ---------- ---------P QGRRRFGARA MVTYD-CEPR
      121 CPYVGADRFD CPHWDNAS-- ---------- ---------- ---------- ----------
      181 ---------- ---------- ---------- ---------- ---------- ----------
      241 ---------- ---------- ---------- ---------- ---------- ----------
      301 ---------- ---------- ---------- QADQGSFYVN HQILFLHLKQ CHGIFTLTWE
      361 IWGYDPLITF SLHRIPDPPQ P----DFPQL NSDWVPSVRS WALLLNQTAR AFP-------
      421 ---DCAICWE PSPPWAPEIL VYNKTISSSG PG-------- -LA------- ----------
      481 ---------- ---------- ---------- ---------- ---------- ----------
      541 ---------- ---------- ---------- ---------- ---------- ----------
      601 ---------- ---------- ---------- ---------- ---------- ----------
      661 ---------- ---------- ---------- ---------- ---------- ----------
      721 ---------- -------
//
LOCUS       tr|A0A2S1Q554|A0A2S1Q554_BLV Envelope glycoprotein (Fragment) OS=Bovine leukemia virus OX=11901 GN=env PE=4 SV=1       737 aa
DEFINITION  tr|A0A2S1Q554|A0A2S1Q554_BLV Envelope glycoprotein (Fragment) OS=Bovine leukemia virus OX=11901 GN=env PE=4 SV=1     737 aa
TITLE       tr|A0A2S1Q554|A0A2S1Q554_BLV Envelope glycoprotein (Fragment) OS=Bovine leukemia virus OX=11901 GN=env PE=4 SV=1
ORIGIN

        1 ---------- ---------- ---------- ---------- ---------- ----------
       61 ---------- ---------- ---------- ---------- ----RFGARA MVTYD-CEPR
      121 YPYVGADRFD CPHWDNAS-- ---------- ---------- ---------- ----------
      181 ---------- ---------- ---------- ---------- ---------- ----------
      241 ---------- ---------- ---------- ---------- ---------- ----------
      301 ---------- ---------- ---------- QADQGSFYVN HQILFLHLKQ CHGIFTLTWE
      361 IWGYDPLITF SLHKIPDPPQ P----DFPQL NSDWVPSVRS WALLLNQTAR AFP-------
      421 ---DCAICWE PSPPWAPEIL VYNKTISSSG PG-------- -LALPDAQIF WVNTSSFNTT
      481 QGWYHPS--- ---------- ---------- ---------- ---------- ----------
      541 ---------- ---------- ---------- ---------- ---------- ----------
      601 ---------- ---------- ---------- ---------- ---------- ----------
      661 ---------- ---------- ---------- ---------- ---------- ----------
      721 ---------- -------
//
LOCUS       tr|A0A142BZ54|A0A142BZ54_BLV Envelope protein (Fragment) OS=Bovine leukemia virus OX=11901 GN=env PE=4 SV=1       737 aa
DEFINITION  tr|A0A142BZ54|A0A142BZ54_BLV Envelope protein (Fragment) OS=Bovine leukemia virus OX=11901 GN=env PE=4 SV=1     737 aa
TITLE       tr|A0A142BZ54|A0A142BZ54_BLV Envelope protein (Fragment) OS=Bovine leukemia virus OX=11901 GN=env PE=4 SV=1
ORIGIN

        1 ---------- ---------- ---------- ---------- ---------- ----------
       61 ---------- ---------- ---------- -----YWPPP QGRRRFGARA MVTYD-CEPR
      121 CPYVGADHFD CPHWDNAS-- ---------- ---------- ---------- ----------
      181 ---------- ---------- ---------- ---------- ---------- ----------
      241 ---------- ---------- ---------- ---------- ---------- ----------
      301 ---------- ---------- ---------- QADQGSFYVN HQILFLHLKQ CHGIFTLTWE
      361 IWGYDPLITF SLHKIPDPPQ P----DFPQL NSDWVPSVRS WALLLNQTER AFP-------
      421 ---DCAI--- ---------- ---------- ---------- ---------- ----------
      481 ---------- ---------- ---------- ---------- ---------- ----------
      541 ---------- ---------- ---------- ---------- ---------- ----------
      601 ---------- ---------- ---------- ---------- ---------- ----------
      661 ---------- ---------- ---------- ---------- ---------- ----------
      721 ---------- -------
//
LOCUS       tr|S5TCB4|S5TCB4_BLV Glycoprotein (Fragment) OS=Bovine leukemia virus OX=11901 GN=env PE=4 SV=1       737 aa
DEFINITION  tr|S5TCB4|S5TCB4_BLV Glycoprotein (Fragment) OS=Bovine leukemia virus OX=11901 GN=env PE=4 SV=1     737 aa
TITLE       tr|S5TCB4|S5TCB4_BLV Glycoprotein (Fragment) OS=Bovine leukemia virus OX=11901 GN=env PE=4 SV=1
ORIGIN

        1 ---------- ---------- ---------- ---------- ---------- ----------
       61 ---------- ---------- ---------- ---------P QGRRRFGARA MVTYD-CEPR
      121 CPYVGADHFD CPHWDNAS-- ---------- ---------- ---------- ----------
      181 ---------- ---------- ---------- ---------- ---------- ----------
      241 ---------- ---------- ---------- ---------- ---------- ----------
      301 ---------- ---------- ---------- QADQGSFYVN HQILFLHLKR CHGIFTLTWE
      361 IWGYDPLITF SLHKIPDPPQ P----DFPQL NSDWVPSVRS WALLLNQTAR AFP-------
      421 ---DCAICWE PSPPWAPEIL VYNKTISSSG PG-------- -LA------- ----------
      481 ---------- ---------- ---------- ---------- ---------- ----------
      541 ---------- ---------- ---------- ---------- ---------- ----------
      601 ---------- ---------- ---------- ---------- ---------- ----------
      661 ---------- ---------- ---------- ---------- ---------- ----------
      721 ---------- -------
//
LOCUS       tr|Q4PRY9|Q4PRY9_BLV Envelope glycoprotein (Fragment) OS=Bovine leukemia virus OX=11901 GN=env PE=4 SV=1       737 aa
DEFINITION  tr|Q4PRY9|Q4PRY9_BLV Envelope glycoprotein (Fragment) OS=Bovine leukemia virus OX=11901 GN=env PE=4 SV=1     737 aa
TITLE       tr|Q4PRY9|Q4PRY9_BLV Envelope glycoprotein (Fragment) OS=Bovine leukemia virus OX=11901 GN=env PE=4 SV=1
ORIGIN

        1 ---------- ---------- ---------- ---------- ---------- ----------
       61 ---------- ---------- ---------- ---------- -GRRRFGARA MVTYD-CEPR
      121 CPYVGADRFD CPHWDNAS-- ---------- ---------- ---------- ----------
      181 ---------- ---------- ---------- ---------- ---------- ----------
      241 ---------- ---------- ---------- ---------- ---------- ----------
      301 ---------- ---------- ---------- QADQGSFYVN HQILFLHLKQ CHGIFTLTWE
      361 IWGYDPLITF SLHKIPDPPQ P----DFPQL NSDWVPSVRS WALLLNQTAR AFP-------
      421 ---DCAICWE PSPPWAPEIL VYNKTISSSG P--------- ---------- ----------
      481 ---------- ---------- ---------- ---------- ---------- ----------
      541 ---------- ---------- ---------- ---------- ---------- ----------
      601 ---------- ---------- ---------- ---------- ---------- ----------
      661 ---------- ---------- ---------- ---------- ---------- ----------
      721 ---------- -------
//
LOCUS       tr|M4HN33|M4HN33_BLV Envelope glycoprotein gPr72 (Fragment) OS=Bovine leukemia virus OX=11901 GN=env PE=4 SV=1       737 aa
DEFINITION  tr|M4HN33|M4HN33_BLV Envelope glycoprotein gPr72 (Fragment) OS=Bovine leukemia virus OX=11901 GN=env PE=4 SV=1     737 aa
TITLE       tr|M4HN33|M4HN33_BLV Envelope glycoprotein gPr72 (Fragment) OS=Bovine leukemia virus OX=11901 GN=env PE=4 SV=1
ORIGIN

        1 MPKERRSRRR PRPIIRWVSL TLTLLALCQP IQTWRCSLSL GNQQWMTTYN QEAK----FF
       61 ISIDQILEAH NQSPFCPRSP RYT--LDFVN GYPKIYWPPP QGRRRFGARA MVTYD-CEPR
      121 CPYVGADHFD CPHWDNAS-- ---------- ---------- ---------- ----------
      181 ---------- ---------- ---------- ---------- ---------- ----------
      241 ---------- ---------- ---------- ---------- ---------- ----------
      301 ---------- ---------- ---------- QADQGSFYVN HQILFLHLKQ CHGIFTLTWE
      361 IWGYDPLITF SLHKIPDPPQ P----DFPQL NSDWVPSVRS WALLLNQTAR AFP-------
      421 ---DCAICWE PSPPWAPEIL VYNTTISSSG PG-------- -LALPDAQIF WVNTSLFNTT
      481 QG-------- ---------- ---------- ---------- ---------- ----------
      541 ---------- ---------- ---------- ---------- ---------- ----------
      601 ---------- ---------- ---------- ---------- ---------- ----------
      661 ---------- ---------- ---------- ---------- ---------- ----------
      721 ---------- -------
//
LOCUS       tr|S5PSJ4|S5PSJ4_BLV Glycoprotein (Fragment) OS=Bovine leukemia virus OX=11901 GN=env PE=4 SV=1       737 aa
DEFINITION  tr|S5PSJ4|S5PSJ4_BLV Glycoprotein (Fragment) OS=Bovine leukemia virus OX=11901 GN=env PE=4 SV=1     737 aa
TITLE       tr|S5PSJ4|S5PSJ4_BLV Glycoprotein (Fragment) OS=Bovine leukemia virus OX=11901 GN=env PE=4 SV=1
ORIGIN

        1 ---------- ---------- ---------- ---------- ---------- ----------
       61 ---------- ---------- ---------- ---------P QGRRRFGARA MVTYD-CEPR
      121 CPYVGADHFD CPHWDNAS-- ---------- ---------- ---------- ----------
      181 ---------- ---------- ---------- ---------- ---------- ----------
      241 ---------- ---------- ---------- ---------- ---------- ----------
      301 ---------- ---------- ---------- QADQGSFYVN HQTLFLHLKQ CHGIFTLTWE
      361 IWGYDPLITF SLHKIPDPPQ P----DFPQL NSDWVPSVRS WALLLNQTAR AFP-------
      421 ---DCAICWE PSPPWAPEIL VYNKTISSSG PG-------- -LA------- ----------
      481 ---------- ---------- ---------- ---------- ---------- ----------
      541 ---------- ---------- ---------- ---------- ---------- ----------
      601 ---------- ---------- ---------- ---------- ---------- ----------
      661 ---------- ---------- ---------- ---------- ---------- ----------
      721 ---------- -------
//
LOCUS       tr|A0A2D1M0S8|A0A2D1M0S8_BLV Envelope protein (Fragment) OS=Bovine leukemia virus OX=11901 GN=env PE=4 SV=1       737 aa
DEFINITION  tr|A0A2D1M0S8|A0A2D1M0S8_BLV Envelope protein (Fragment) OS=Bovine leukemia virus OX=11901 GN=env PE=4 SV=1     737 aa
TITLE       tr|A0A2D1M0S8|A0A2D1M0S8_BLV Envelope protein (Fragment) OS=Bovine leukemia virus OX=11901 GN=env PE=4 SV=1
ORIGIN

        1 ---------- ---------- ---------- ---------- ---------- ----------
       61 ---------- -------RSP RYT--LDFVN GYPKIYWPPP QGRRRFGARA MVTYD-CEPR
      121 CPYVGADHFD CPHWDNAS-- ---------- ---------- ---------- ----------
      181 ---------- ---------- ---------- ---------- ---------- ----------
      241 ---------- ---------- ---------- ---------- ---------- ----------
      301 ---------- ---------- ---------- QADQGSFYVN HQTLFLHLKQ CHGIFTLTWE
      361 IWGYDPLIT- ---------- ---------- ---------- ---------- ----------
      421 ---------- ---------- ---------- ---------- ---------- ----------
      481 ---------- ---------- ---------- ---------- ---------- ----------
      541 ---------- ---------- ---------- ---------- ---------- ----------
      601 ---------- ---------- ---------- ---------- ---------- ----------
      661 ---------- ---------- ---------- ---------- ---------- ----------
      721 ---------- -------
//
LOCUS       tr|A0A3G2C588|A0A3G2C588_BLV Envelope glycoprotein OS=Bovine leukemia virus OX=11901 GN=env PE=4 SV=1       737 aa
DEFINITION  tr|A0A3G2C588|A0A3G2C588_BLV Envelope glycoprotein OS=Bovine leukemia virus OX=11901 GN=env PE=4 SV=1     737 aa
TITLE       tr|A0A3G2C588|A0A3G2C588_BLV Envelope glycoprotein OS=Bovine leukemia virus OX=11901 GN=env PE=4 SV=1
ORIGIN

        1 MPKERRSRRR PQPIIRWVSL TLTLLALCRP IQTWRCSLSL GNQQWMTAYN QEAK----FS
       61 ISIDQILEAH NQSPFCAKSP RYT--LDSVN GYPKIYWPPP QGRRRFGARA MVTYD-CEPR
      121 CPYVGADRFD CPHWDNAS-- ---------- ---------- ---------- ----------
      181 ---------- ---------- ---------- ---------- ---------- ----------
      241 ---------- ---------- ---------- ---------- ---------- ----------
      301 ---------- ---------- ---------- QADQGSFYVN HHILFLHLKQ CHGIFTLTWE
      361 IWGYDPLITF SLHKIPDPPQ P----DFPQL NSDWVPSVRS WALLLNQTAR AFP-------
      421 ---DCAICWE PSPPWAPEIL VYNKTISGSG PG-------- -LALPDAQIF WVNTSSFNTT
      481 QGWHHPSQRL LFNVSQGNAL LLPPISLVNL STASSAPPTR VRRSPVAALT LGLPLSVGLT
      541 GNNVAVSVLS HQRLTSLIHV LEQDQQRLIT AINQTHYNLL NVASVVAQNR RGLDWLYIRL
      601 GFQSLCPTIN EPCCFLRIQN DSIIRLGDLQ PLSQRVSTDW QWPWNWDLGL TAWVRETIHS
      661 VLSLFLLALF LLFLAPCLIK CLTSRLLKLL RQAPHFPEIS LTPKPDSDYQ ALLPSAPEIY
      721 SHLSPVKPDY INLRPCP
//
LOCUS       tr|A9LXW9|A9LXW9_BLV Envelope glycoprotein (Fragment) OS=Bovine leukemia virus OX=11901 GN=env PE=4 SV=1       737 aa
DEFINITION  tr|A9LXW9|A9LXW9_BLV Envelope glycoprotein (Fragment) OS=Bovine leukemia virus OX=11901 GN=env PE=4 SV=1     737 aa
TITLE       tr|A9LXW9|A9LXW9_BLV Envelope glycoprotein (Fragment) OS=Bovine leukemia virus OX=11901 GN=env PE=4 SV=1
ORIGIN

        1 ---------- ---------- ---------- ---------- ---------- ----------
       61 ---------- ---------- ---------- ---------- ---------- ----------
      121 ---------- ---------- ---------- ---------- ---------- ----------
      181 ---------- ---------- ---------- ---------- ---------- ----------
      241 ---------- ---------- ---------- ---------- ---------- ----------
      301 ---------- ---------- ---------- ---------- ---------- ----------
      361 ---------- ---------- V----SLTLT LLALCQPIQT WRCSLSLGNQ ----------
      421 ---------Q W-------MT TYNQEAKFSI A--------- ---------- -IDQILEAHN
      481 QSPFCPRS-- -PRYTLDFVN GYPKI----- ---------- ---------- ----------
      541 ---------- ---------- ---------- ---------- ---------- ----------
      601 ---------- ---------- ---------- ---------- ---------- ----------
      661 ---------- ---------- ---------- ---------- ---------- ----------
      721 ---------- -------
//
LOCUS       tr|A0A2S1Q4W7|A0A2S1Q4W7_BLV Envelope glycoprotein (Fragment) OS=Bovine leukemia virus OX=11901 GN=env PE=4 SV=1       737 aa
DEFINITION  tr|A0A2S1Q4W7|A0A2S1Q4W7_BLV Envelope glycoprotein (Fragment) OS=Bovine leukemia virus OX=11901 GN=env PE=4 SV=1     737 aa
TITLE       tr|A0A2S1Q4W7|A0A2S1Q4W7_BLV Envelope glycoprotein (Fragment) OS=Bovine leukemia virus OX=11901 GN=env PE=4 SV=1
ORIGIN

        1 ---------- ---------- ---------- ---------- ---------- ----------
       61 ---------- ---------- ---------- ---------- ----RFGARA MVTYD-CEPR
      121 CPYVGADRFD CPHWDNAS-- ---------- ---------- ---------- ----------
      181 ---------- ---------- ---------- ---------- ---------- ----------
      241 ---------- ---------- ---------- ---------- ---------- ----------
      301 ---------- ---------- ---------- QADQGSFYVN HQILFLHLKQ CHGIFTLTWE
      361 IWGYDPLITF SLHKIPDPPQ P----DFPQL NSDWVPSVRS WALLLNQTAR AFP-------
      421 ---DCAICWE PSPPWAPEIL VYNKTISSSG PG-------- -LALPDAQIF WVNTSSFNTT
      481 QGWHHPS--- ---------- ---------- ---------- ---------- ----------
      541 ---------- ---------- ---------- ---------- ---------- ----------
      601 ---------- ---------- ---------- ---------- ---------- ----------
      661 ---------- ---------- ---------- ---------- ---------- ----------
      721 ---------- -------
//
LOCUS       tr|A0A2S1Q4W4|A0A2S1Q4W4_BLV Envelope glycoprotein (Fragment) OS=Bovine leukemia virus OX=11901 GN=env PE=4 SV=1       737 aa
DEFINITION  tr|A0A2S1Q4W4|A0A2S1Q4W4_BLV Envelope glycoprotein (Fragment) OS=Bovine leukemia virus OX=11901 GN=env PE=4 SV=1     737 aa
TITLE       tr|A0A2S1Q4W4|A0A2S1Q4W4_BLV Envelope glycoprotein (Fragment) OS=Bovine leukemia virus OX=11901 GN=env PE=4 SV=1
ORIGIN

        1 ---------- ---------- ---------- ---------- ---------- ----------
       61 ---------- ---------- ---------- ---------- ----RFGARA MVTYD-CEPR
      121 CPYVGADRFD CPHWDNAS-- ---------- ---------- ---------- ----------
      181 ---------- ---------- ---------- ---------- ---------- ----------
      241 ---------- ---------- ---------- ---------- ---------- ----------
      301 ---------- ---------- ---------- QADQGSFYVN HQILFLHLKQ CHGIFTLTWE
      361 IWGYDPLITF SLHKIPDPPQ T----DFPQL NSDWVPSVRS WALLLNQTAR AFP-------
      421 ---DCAICWE PSPPWAPEIL VYNKTISSSG PG-------- -LALPDAQIF WVNTSSFNTT
      481 QGWHHPS--- ---------- ---------- ---------- ---------- ----------
      541 ---------- ---------- ---------- ---------- ---------- ----------
      601 ---------- ---------- ---------- ---------- ---------- ----------
      661 ---------- ---------- ---------- ---------- ---------- ----------
      721 ---------- -------
//
LOCUS       tr|S5U234|S5U234_BLV Glycoprotein (Fragment) OS=Bovine leukemia virus OX=11901 GN=env PE=4 SV=1       737 aa
DEFINITION  tr|S5U234|S5U234_BLV Glycoprotein (Fragment) OS=Bovine leukemia virus OX=11901 GN=env PE=4 SV=1     737 aa
TITLE       tr|S5U234|S5U234_BLV Glycoprotein (Fragment) OS=Bovine leukemia virus OX=11901 GN=env PE=4 SV=1
ORIGIN

        1 ---------- ---------- ---------- ---------- ---------- ----------
       61 ---------- ---------- ---------- ---------P QGRRRFGARA MVTYD-CEPR
      121 CPYVGADHFD CPHWDNAS-- ---------- ---------- ---------- ----------
      181 ---------- ---------- ---------- ---------- ---------- ----------
      241 ---------- ---------- ---------- ---------- ---------- ----------
      301 ---------- ---------- ---------- QADQGSFYVN HQILFLHLKQ CHGIFTLTWE
      361 IWGYDPLITF SLHKIPDPPR P----DFPQL NSDWVPSVRS WALLLNQTAR AFP-------
      421 ---DCAICWE PSPPWAPEIL VYNKTISSSG PG-------- -LA------- ----------
      481 ---------- ---------- ---------- ---------- ---------- ----------
      541 ---------- ---------- ---------- ---------- ---------- ----------
      601 ---------- ---------- ---------- ---------- ---------- ----------
      661 ---------- ---------- ---------- ---------- ---------- ----------
      721 ---------- -------
//
LOCUS       tr|O39509|O39509_BLV Envelope protein gp51 (Fragment) OS=Bovine leukemia virus OX=11901 GN=env PE=4 SV=1       737 aa
DEFINITION  tr|O39509|O39509_BLV Envelope protein gp51 (Fragment) OS=Bovine leukemia virus OX=11901 GN=env PE=4 SV=1     737 aa
TITLE       tr|O39509|O39509_BLV Envelope protein gp51 (Fragment) OS=Bovine leukemia virus OX=11901 GN=env PE=4 SV=1
ORIGIN

        1 ---------- ---------- ---------- ---------- ---------- ----------
       61 ---------- ---------- ---------- ---------- ------GARA MVTYD-CEPR
      121 CPYVGADRFD CPHWDNAS-- ---------- ---------- ---------- ----------
      181 ---------- ---------- ---------- ---------- ---------- ----------
      241 ---------- ---------- ---------- ---------- ---------- ----------
      301 ---------- ---------- ---------- QADQGSFYVN HQILFLHLKQ CHGIFTLTWE
      361 IWGYDPLITF SLHKIPDPPQ P----DFPQL NSDWVPSVRS WALLLNQTAR AFP-------
      421 ---DCAICWE PSPPWAPEIL VYNKT----- ---------- ---------- ----------
      481 ---------- ---------- ---------- ---------- ---------- ----------
      541 ---------- ---------- ---------- ---------- ---------- ----------
      601 ---------- ---------- ---------- ---------- ---------- ----------
      661 ---------- ---------- ---------- ---------- ---------- ----------
      721 ---------- -------
//
LOCUS       tr|A0A0H5AWN5|A0A0H5AWN5_BLV Gp51 envelope protein (Fragment) OS=Bovine leukemia virus OX=11901 GN=env PE=4 SV=1       737 aa
DEFINITION  tr|A0A0H5AWN5|A0A0H5AWN5_BLV Gp51 envelope protein (Fragment) OS=Bovine leukemia virus OX=11901 GN=env PE=4 SV=1     737 aa
TITLE       tr|A0A0H5AWN5|A0A0H5AWN5_BLV Gp51 envelope protein (Fragment) OS=Bovine leukemia virus OX=11901 GN=env PE=4 SV=1
ORIGIN

        1 ---------- ---------- ---------- ---------- ---------- ----------
       61 ---------- ---------- --T--LDSVN GYPKIYWPPP QGRRRFGARA MVTYD-CEPR
      121 CPYVGADRFD CPHWDNAS-- ---------- ---------- ---------- ----------
      181 ---------- ---------- ---------- ---------- ---------- ----------
      241 ---------- ---------- ---------- ---------- ---------- ----------
      301 ---------- ---------- ---------- QADQGSFYVN HQILFLHLKQ CHGIFTLTWE
      361 IWGYDPLITF SLHKIPDPPQ P----DFPQL NSDWVPSVRS WALLLNQTAR AFP-------
      421 ---DCAICWE PSPPWAPEIL VYNKTISSSG PG-------- -LALPDAQ-- ----------
      481 ---------- ---------- ---------- ---------- ---------- ----------
      541 ---------- ---------- ---------- ---------- ---------- ----------
      601 ---------- ---------- ---------- ---------- ---------- ----------
      661 ---------- ---------- ---------- ---------- ---------- ----------
      721 ---------- -------
//
LOCUS       tr|A0A2S1Q4Z7|A0A2S1Q4Z7_BLV Envelope glycoprotein (Fragment) OS=Bovine leukemia virus OX=11901 GN=env PE=4 SV=1       737 aa
DEFINITION  tr|A0A2S1Q4Z7|A0A2S1Q4Z7_BLV Envelope glycoprotein (Fragment) OS=Bovine leukemia virus OX=11901 GN=env PE=4 SV=1     737 aa
TITLE       tr|A0A2S1Q4Z7|A0A2S1Q4Z7_BLV Envelope glycoprotein (Fragment) OS=Bovine leukemia virus OX=11901 GN=env PE=4 SV=1
ORIGIN

        1 ---------- ---------- ---------- ---------- ---------- ----------
       61 ---------- ---------- ---------- ---------- ----RFGARA MVTYD-CEPR
      121 CPYVGADRFD CPHWDNAS-- ---------- ---------- ---------- ----------
      181 ---------- ---------- ---------- ---------- ---------- ----------
      241 ---------- ---------- ---------- ---------- ---------- ----------
      301 ---------- ---------- ---------- QADQGSFYVN HQILFLHLKQ CHGIFTLTWE
      361 IWGYDPLITF SLHKIPDPPQ P----DFPQL NSDWVPSVRS WALLLNQTAR AFP-------
      421 ---DCAICWE PSPPWAPEIL VYNKTISSSG PG-------- -LALPDAQIF WVNTSSFNTT
      481 QGWHHPS--- ---------- ---------- ---------- ---------- ----------
      541 ---------- ---------- ---------- ---------- ---------- ----------
      601 ---------- ---------- ---------- ---------- ---------- ----------
      661 ---------- ---------- ---------- ---------- ---------- ----------
      721 ---------- -------
//
LOCUS       tr|A0A348GSA9|A0A348GSA9_BLV Gp51 envelope protein (Fragment) OS=Bovine leukemia virus OX=11901 GN=env PE=4 SV=1       737 aa
DEFINITION  tr|A0A348GSA9|A0A348GSA9_BLV Gp51 envelope protein (Fragment) OS=Bovine leukemia virus OX=11901 GN=env PE=4 SV=1     737 aa
TITLE       tr|A0A348GSA9|A0A348GSA9_BLV Gp51 envelope protein (Fragment) OS=Bovine leukemia virus OX=11901 GN=env PE=4 SV=1
ORIGIN

        1 ---------- ---------- ---------- ---------- ---------- ----------
       61 ---------- ---------- ---------- ---------P QGRRRFGAKA MVTYD-CEPR
      121 CPYVGADRFD CPHWDNAS-- ---------- ---------- ---------- ----------
      181 ---------- ---------- ---------- ---------- ---------- ----------
      241 ---------- ---------- ---------- ---------- ---------- ----------
      301 ---------- ---------- ---------- QADQGSFYVN HQILFLHLKQ CHGIFTLTWE
      361 IWGYDPLITF SLHKIPDPPQ P----DFPQL NSDWVPSVRS WALLLNQTAR AFP-------
      421 ---DCAICWE PSPPWAPEIL VYNKTISSSG PG-------- -LA------- ----------
      481 ---------- ---------- ---------- ---------- ---------- ----------
      541 ---------- ---------- ---------- ---------- ---------- ----------
      601 ---------- ---------- ---------- ---------- ---------- ----------
      661 ---------- ---------- ---------- ---------- ---------- ----------
      721 ---------- -------
//
LOCUS       tr|A0A2S1Q4T4|A0A2S1Q4T4_BLV Envelope glycoprotein (Fragment) OS=Bovine leukemia virus OX=11901 GN=env PE=4 SV=1       737 aa
DEFINITION  tr|A0A2S1Q4T4|A0A2S1Q4T4_BLV Envelope glycoprotein (Fragment) OS=Bovine leukemia virus OX=11901 GN=env PE=4 SV=1     737 aa
TITLE       tr|A0A2S1Q4T4|A0A2S1Q4T4_BLV Envelope glycoprotein (Fragment) OS=Bovine leukemia virus OX=11901 GN=env PE=4 SV=1
ORIGIN

        1 ---------- ---------- ---------- ---------- ---------- ----------
       61 ---------- ---------- ---------- ---------- ----RFGARA MVTYD-CEPR
      121 CPYVGADRFD CPHWDNAS-- ---------- ---------- ---------- ----------
      181 ---------- ---------- ---------- ---------- ---------- ----------
      241 ---------- ---------- ---------- ---------- ---------- ----------
      301 ---------- ---------- ---------- QADQGSFYVN HQILFLHLKQ CHGIFTLTWE
      361 IWGYDPLITF SLHKIPDPPQ P----DFPQL NSDWVPSVRS WALLLNQTAR AFP-------
      421 ---DCAICWE PSPPWAPEIL VYNKTISSSG PG-------- -LALPDAQIF WVNTSSFNTT
      481 QGWHHPS--- ---------- ---------- ---------- ---------- ----------
      541 ---------- ---------- ---------- ---------- ---------- ----------
      601 ---------- ---------- ---------- ---------- ---------- ----------
      661 ---------- ---------- ---------- ---------- ---------- ----------
      721 ---------- -------
//
LOCUS       tr|E5FJ64|E5FJ64_BLV Glycoprotein (Fragment) OS=Bovine leukemia virus OX=11901 GN=env PE=4 SV=2       737 aa
DEFINITION  tr|E5FJ64|E5FJ64_BLV Glycoprotein (Fragment) OS=Bovine leukemia virus OX=11901 GN=env PE=4 SV=2     737 aa
TITLE       tr|E5FJ64|E5FJ64_BLV Glycoprotein (Fragment) OS=Bovine leukemia virus OX=11901 GN=env PE=4 SV=2
ORIGIN

        1 ---------- ---------- ---------- ---------- ---------- ----------
       61 ---------- ---------- ---------- ---------P QGRRRFGARA MVTYD-CEPR
      121 CPYVGADRFD CPHWDNAS-- ---------- ---------- ---------- ----------
      181 ---------- ---------- ---------- ---------- ---------- ----------
      241 ---------- ---------- ---------- ---------- ---------- ----------
      301 ---------- ---------- ---------- QADQGSFYVN HQILFLHLKQ CHGIFTLTWE
      361 IWGYDPLITF SLHKIPDPPQ P----DFPQL NSDWVPSVRS WALLLNQTAR AFP-------
      421 ---DCAICWE PSPPWAPEIL VYNKTISSSG PG-------- -LA------- ----------
      481 ---------- ---------- ---------- ---------- ---------- ----------
      541 ---------- ---------- ---------- ---------- ---------- ----------
      601 ---------- ---------- ---------- ---------- ---------- ----------
      661 ---------- ---------- ---------- ---------- ---------- ----------
      721 ---------- -------
//
LOCUS       tr|M4GUU9|M4GUU9_BLV Envelope glycoprotein (Fragment) OS=Bovine leukemia virus OX=11901 GN=env PE=4 SV=1       737 aa
DEFINITION  tr|M4GUU9|M4GUU9_BLV Envelope glycoprotein (Fragment) OS=Bovine leukemia virus OX=11901 GN=env PE=4 SV=1     737 aa
TITLE       tr|M4GUU9|M4GUU9_BLV Envelope glycoprotein (Fragment) OS=Bovine leukemia virus OX=11901 GN=env PE=4 SV=1
ORIGIN

        1 ---------- ---------- ---------- ---WRCSLSL GNQQWMTTYN QEAK----FS
       61 ISIDQILEAH NQSPFCPRSP RYT--LDFIN GYPKIYWPPP QGRRRFGARA MVTYD-CEPR
      121 CPYVGADHFD CPHWDNAS-- ---------- ---------- ---------- ----------
      181 ---------- ---------- ---------- ---------- ---------- ----------
      241 ---------- ---------- ---------- ---------- ---------- ----------
      301 ---------- ---------- ---------- QADQGSFYVN HQILFLHLKR CHGIFTLTWE
      361 IWGYDPLITF SLHKIPDPPQ P----DFPQL NSDWVPSVRS WALLLNQTAR AFP-------
      421 ---DCAICWE PSPPWAPEIL VYNKTISSSG PG-------- -LALPDAQIF WVNTSLFNTT
      481 QGWHHPSQRL LFNVSQGNAL LLPPISLVNL STASSAPPTR VRR------- ----------
      541 ---------- ---------- ---------- ---------- ---------- ----------
      601 ---------- ---------- ---------- ---------- ---------- ----------
      661 ---------- ---------- ---------- ---------- ---------- ----------
      721 ---------- -------
//
LOCUS       tr|E5RV56|E5RV56_BLV Envelope polyprotein (Fragment) OS=Bovine leukemia virus OX=11901 GN=env PE=4 SV=1       737 aa
DEFINITION  tr|E5RV56|E5RV56_BLV Envelope polyprotein (Fragment) OS=Bovine leukemia virus OX=11901 GN=env PE=4 SV=1     737 aa
TITLE       tr|E5RV56|E5RV56_BLV Envelope polyprotein (Fragment) OS=Bovine leukemia virus OX=11901 GN=env PE=4 SV=1
ORIGIN

        1 ---------- ---------- ---------- ---------- ---------- ----------
       61 ---------- ---------- ---------- ------WPPP QGRRRFGARA MVTYD-CEPR
      121 CPYVGADRFD CPHWDNAS-- ---------- ---------- ---------- ----------
      181 ---------- ---------- ---------- ---------- ---------- ----------
      241 ---------- ---------- ---------- ---------- ---------- ----------
      301 ---------- ---------- ---------- QADQGSFYVN HQILFLHLKQ CHGIFTLTWE
      361 IWGYDPLITF SLHKIPDPPQ P----DFPQL NRDWVPSVRS WALLLNQTAR AFP-------
      421 ---------- ---------- ---------- ---------- ---------- ----------
      481 ---------- ---------- ---------- ---------- ---------- ----------
      541 ---------- ---------- ---------- ---------- ---------- ----------
      601 ---------- ---------- ---------- ---------- ---------- ----------
      661 ---------- ---------- ---------- ---------- ---------- ----------
      721 ---------- -------
//
LOCUS       tr|F5CJX2|F5CJX2_BLV Envelope glycoprotein (Fragment) OS=Bovine leukemia virus OX=11901 GN=env PE=4 SV=2       737 aa
DEFINITION  tr|F5CJX2|F5CJX2_BLV Envelope glycoprotein (Fragment) OS=Bovine leukemia virus OX=11901 GN=env PE=4 SV=2     737 aa
TITLE       tr|F5CJX2|F5CJX2_BLV Envelope glycoprotein (Fragment) OS=Bovine leukemia virus OX=11901 GN=env PE=4 SV=2
ORIGIN

        1 ----RRSRRR PQPIIRWVSL TLTLLALCQP IQTWRCSLSL GNQQWMTTYN QEAK----FF
       61 ISIDQILEAH NQSPFCPRSP RYT--LDFVN GYPKIYWPPP QGRRRFGARA MVTYD-CEPR
      121 CPYVGADHFD CPHWDNAS-- ---------- ---------- ---------- ----------
      181 ---------- ---------- ---------- ---------- ---------- ----------
      241 ---------- ---------- ---------- ---------- ---------- ----------
      301 ---------- ---------- ---------- QADQGSFYVN HQTLFLHLKQ CHGIFTLTWE
      361 IWGYDPLITF SLHKIPDPPQ P----DFPQL NSDWVPSVRS WALLLNQTAR AFP-------
      421 ---DCAICWE PSPPWAPEIL VYNKTISSSG PG-------- -LALPDAQIF WVNTSLFNTT
      481 QGWHHPSQRL LFNVSQGNAL LLPPISLVNL STASSAPPTR VRR------- ----------
      541 ---------- ---------- ---------- ---------- ---------- ----------
      601 ---------- ---------- ---------- ---------- ---------- ----------
      661 ---------- ---------- ---------- ---------- ---------- ----------
      721 ---------- -------
//
LOCUS       tr|C4PU92|C4PU92_BLV Gp51 protein (Fragment) OS=Bovine leukemia virus OX=11901 GN=env PE=4 SV=1       737 aa
DEFINITION  tr|C4PU92|C4PU92_BLV Gp51 protein (Fragment) OS=Bovine leukemia virus OX=11901 GN=env PE=4 SV=1     737 aa
TITLE       tr|C4PU92|C4PU92_BLV Gp51 protein (Fragment) OS=Bovine leukemia virus OX=11901 GN=env PE=4 SV=1
ORIGIN

        1 ---------- ---------- ---------- ---------- ---------- ----------
       61 ---------- ---------- --------VN GYPKIYWPPP QGRRRFGARA MVTYD-CEPR
      121 CPYVGADRFD CPHWDNAS-- ---------- ---------- ---------- ----------
      181 ---------- ---------- ---------- ---------- ---------- ----------
      241 ---------- ---------- ---------- ---------- ---------- ----------
      301 ---------- ---------- ---------- QADQGSFYVN HQILFLHLKQ CHGIFTLTWE
      361 IWGYDPLITF SLHKIPDPPQ P----DFPQL NSDWVPSV-- ---------- ----------
      421 ---------- ---------- ---------- ---------- ---------- ----------
      481 ---------- ---------- ---------- ---------- ---------- ----------
      541 ---------- ---------- ---------- ---------- ---------- ----------
      601 ---------- ---------- ---------- ---------- ---------- ----------
      661 ---------- ---------- ---------- ---------- ---------- ----------
      721 ---------- -------
//
LOCUS       tr|D0QU46|D0QU46_BLV Envelope glycoprotein (Fragment) OS=Bovine leukemia virus OX=11901 GN=env PE=4 SV=1       737 aa
DEFINITION  tr|D0QU46|D0QU46_BLV Envelope glycoprotein (Fragment) OS=Bovine leukemia virus OX=11901 GN=env PE=4 SV=1     737 aa
TITLE       tr|D0QU46|D0QU46_BLV Envelope glycoprotein (Fragment) OS=Bovine leukemia virus OX=11901 GN=env PE=4 SV=1
ORIGIN

        1 ---ERRSRRR PQPIIRWVSL TLTLLALCRP IQTWRCSLSL GNQQWMTAYN QEAK----FS
       61 ISIDQILEAH NQSPFCAKSP RYT--LDFVN GYPKIYWPPP QGRRRFGARA MVTYD-CEPR
      121 CPYVGADRFD CPHWDNAS-- ---------- ---------- ---------- ----------
      181 ---------- ---------- ---------- ---------- ---------- ----------
      241 ---------- ---------- ---------- ---------- ---------- ----------
      301 ---------- ---------- ---------- QADQGSFYVD HQILFLHLKQ CHGIFTLTWE
      361 IWGYDPLITF SLHKIPDPPQ P----DFPQL NSDWVPSVRS WALLLNQTAR AFP-------
      421 ---DCAICWE PSPPWAPEIL VYNKTISSSG PG-------- -LALPDAQIF WVNTSLFNTT
      481 QGWHHPSQRL LFNVSQGNAL LLPPISLVNL STASSAPPTR VRRSPVAALT LGLALSVGLT
      541 GINVAVSALS HQRLTSLIHV LEQDQQRLIT AINQTHYNLL NVASVVAQNR RGLDWLYIRL
      601 GFQSLCPTIN EPCCFLRIQN DSIIRLGDLQ PLSQRVSTDW QWPWNWDLGL TAWVRETIHS
      661 VLSLFLLAL- ---------- ---------- ---------- ---------- ----------
      721 ---------- -------
//
LOCUS       tr|M4HMD6|M4HMD6_BLV Envelope glycoprotein gPr72 (Fragment) OS=Bovine leukemia virus OX=11901 GN=env PE=4 SV=1       737 aa
DEFINITION  tr|M4HMD6|M4HMD6_BLV Envelope glycoprotein gPr72 (Fragment) OS=Bovine leukemia virus OX=11901 GN=env PE=4 SV=1     737 aa
TITLE       tr|M4HMD6|M4HMD6_BLV Envelope glycoprotein gPr72 (Fragment) OS=Bovine leukemia virus OX=11901 GN=env PE=4 SV=1
ORIGIN

        1 ---------- ---------- --TLLALCQP IQTWRCSLSL GNQQWMTTYN QEAK----FS
       61 ISIDQILEAH NQSPFCPRSP RYT--LDFVN GYPKIYWPPP QGRRRFGARA MVTYD-CEPR
      121 CPYVGADHFD CPHWDNAS-- ---------- ---------- ---------- ----------
      181 ---------- ---------- ---------- ---------- ---------- ----------
      241 ---------- ---------- ---------- ---------- ---------- ----------
      301 ---------- ---------- ---------- QADQGSFYVN HQILFLHLKR CHGIFTLTWE
      361 IWGYDPLITF SLHKIPDPPQ P----DFPQL NSDWVPSVRS WALLLNQTAR AFP-------
      421 ---DCAICWE PSPPWAPEIL VYNKTISSSG PG-------- -LALPDAQIF WVNTSLFNTT
      481 QG-------- ---------- ---------- ---------- ---------- ----------
      541 ---------- ---------- ---------- ---------- ---------- ----------
      601 ---------- ---------- ---------- ---------- ---------- ----------
      661 ---------- ---------- ---------- ---------- ---------- ----------
      721 ---------- -------
//
LOCUS       tr|M4HME8|M4HME8_BLV Envelope glycoprotein pr72 (Fragment) OS=Bovine leukemia virus OX=11901 GN=env PE=4 SV=1       737 aa
DEFINITION  tr|M4HME8|M4HME8_BLV Envelope glycoprotein pr72 (Fragment) OS=Bovine leukemia virus OX=11901 GN=env PE=4 SV=1     737 aa
TITLE       tr|M4HME8|M4HME8_BLV Envelope glycoprotein pr72 (Fragment) OS=Bovine leukemia virus OX=11901 GN=env PE=4 SV=1
ORIGIN

        1 MPKERRSRRR PQPIIRWVSL TLTLLALCPP IQTWRCSLSL GNQQWMTAYN QEAK----FS
       61 ISIDQILEAH NQSPFCAKSP RYT--LDFVN GYPKIYWPPP QGRRRFGARA MVTYD-CEPR
      121 CPYVGADRFD CPHWDNAS-- ---------- ---------- ---------- ----------
      181 ---------- ---------- ---------- ---------- ---------- ----------
      241 ---------- ---------- ---------- ---------- ---------- ----------
      301 ---------- ---------- ---------- QADQGSFYVN HQILFLHLKQ CHGIFTLTWE
      361 IWGYDPLITF SLHKIPDPPQ P----DFPQL NSDWVPSVRS WALLLNQTAR AFP-------
      421 ---DCAICWE PSPPWAPEIL VYNKTISSSG PG-------- -LALPDAQIF WVNTSLFNTT
      481 QGWHHPSQKL LFNVSQGNAL LLPPISLVNL STASSAPPTR VRRSPVAALT LGLALSVGLT
      541 GINVAVSALS HQRLTSLIHV LEQDQQRLIT AINQTHYNLL NVASVVAQNR RGLDWLYIRL
      601 GFQSLCPTIN EPCCFLRIQN DSIIRLGDLQ PLSQRVSTDW QWPWNWDLGL TAWVRETIHS
      661 VLSLFLLALF LLFLAPCLIK CLTSRLLKLL RQAPNYPEIS FTPKPDSDYQ ALLPSAPEI-
      721 ---------- -------
//
LOCUS       tr|A0A1J1E8W1|A0A1J1E8W1_BLV Env OS=Bovine leukemia virus OX=11901 GN=env PE=4 SV=1       737 aa
DEFINITION  tr|A0A1J1E8W1|A0A1J1E8W1_BLV Env OS=Bovine leukemia virus OX=11901 GN=env PE=4 SV=1     737 aa
TITLE       tr|A0A1J1E8W1|A0A1J1E8W1_BLV Env OS=Bovine leukemia virus OX=11901 GN=env PE=4 SV=1
ORIGIN

        1 MPKERRSRRR PQPIIRWVSL TLTLLALCQP IQTWRCSLSL GNQQWMTTYN QEAK----FS
       61 ISIDQILEAH NQSPFCARSP RYT--LDFVN GYPKIYWPPP QGRRRFGARA MATYD-CEPR
      121 CPYVGADRFD CPHWDNASQA DQGFFYVNHR TLFLHLKQCH GIFTLTWEIW GYDPLITFSL
      181 HKISDPPQPD FPQLNSDWVP SVRSWALLLN QTARAFPDCA ICWEPSPPWA PDILVYNKTI
      241 SSSGPGLALP DAQIFWVNTS LFNTTQGWHH PSQRLLFNVS QGNALLLPPI SLVNLSTASS
      301 APPTRVRRSP VAALTLGLAL SVGLTGINVA VSTLSHQRLT SLIHVLEQDQ QRLITAINQT
      361 HYNLLNVASV VAQNRRGLDW L----YIRLG FQSLCPTINE PCCFLRIQND SIIRLGDLQP
      421 LSQRVSTDWQ WPWNWDLGLT AWVRETIHSV LSLFLLALLL LFLAPCLIKC LTSRLLKLLR
      481 QAPHFPEISF TPKPDSDYQA LLPSAPEIYS -HLSPTKPDY INLRPCP--- ----------
      541 ---------- ---------- ---------- ---------- ---------- ----------
      601 ---------- ---------- ---------- ---------- ---------- ----------
      661 ---------- ---------- ---------- ---------- ---------- ----------
      721 ---------- -------
//
LOCUS       tr|A0A0H5AUH4|A0A0H5AUH4_BLV Gp51 envelope protein (Fragment) OS=Bovine leukemia virus OX=11901 GN=env PE=4 SV=1       737 aa
DEFINITION  tr|A0A0H5AUH4|A0A0H5AUH4_BLV Gp51 envelope protein (Fragment) OS=Bovine leukemia virus OX=11901 GN=env PE=4 SV=1     737 aa
TITLE       tr|A0A0H5AUH4|A0A0H5AUH4_BLV Gp51 envelope protein (Fragment) OS=Bovine leukemia virus OX=11901 GN=env PE=4 SV=1
ORIGIN

        1 ---------- ---------- ---------- ---------- ---------- ----------
       61 ---------- ---------- --T--LDSVN GYPKIYWPPP QGRRRFGARA MVTYD-CEPR
      121 CPYAGADRFD CPHWDNAS-- ---------- ---------- ---------- ----------
      181 ---------- ---------- ---------- ---------- ---------- ----------
      241 ---------- ---------- ---------- ---------- ---------- ----------
      301 ---------- ---------- ---------- QADQGSFYVN HQILFLHLKQ CHGIFTLTWE
      361 IWGYDPLITF SLHKIPDPPQ P----DFPQL NSDWVPSVRS WALLLNQTAR AFP-------
      421 ---DCAICWE PSPPWAPEIL VYNKTISSSG PG-------- -LALPDAQ-- ----------
      481 ---------- ---------- ---------- ---------- ---------- ----------
      541 ---------- ---------- ---------- ---------- ---------- ----------
      601 ---------- ---------- ---------- ---------- ---------- ----------
      661 ---------- ---------- ---------- ---------- ---------- ----------
      721 ---------- -------
//
LOCUS       tr|M4HMD3|M4HMD3_BLV Envelope glycoprotein gPr72 (Fragment) OS=Bovine leukemia virus OX=11901 GN=env PE=4 SV=1       737 aa
DEFINITION  tr|M4HMD3|M4HMD3_BLV Envelope glycoprotein gPr72 (Fragment) OS=Bovine leukemia virus OX=11901 GN=env PE=4 SV=1     737 aa
TITLE       tr|M4HMD3|M4HMD3_BLV Envelope glycoprotein gPr72 (Fragment) OS=Bovine leukemia virus OX=11901 GN=env PE=4 SV=1
ORIGIN

        1 MPKERRSRRR PQPIIRWVSL TLTLLALCQP IQTWRCSLSL GNQQWMTTYN QEAK----FS
       61 IAIDQILEAH NQSPFCPRSP RYT--LDFVN GYPKIYWPPP QGRRRFGARA MVTYD-CEPR
      121 CPYVGADHFD CPHWDNAS-- ---------- ---------- ---------- ----------
      181 ---------- ---------- ---------- ---------- ---------- ----------
      241 ---------- ---------- ---------- ---------- ---------- ----------
      301 ---------- ---------- ---------- QADQGSFYVN HQILFLHLKQ CHGVFTLTWE
      361 IWGYDPLITF SLHKIPDPPQ P----DFPQL NSDWVPSVRS WALLLNQTAR AFP-------
      421 ---DCAICWE PSPPWAPEIL VYNKTISSSG PG-------- -LALPDAQIF WVNTSLFNTT
      481 QGWHHPSQRL LFNVSQGNAL LLPPISLVNL STASSAPPTR VRRSPVAALT LGLALSVGLT
      541 GINVAVSALS HQRLTSLIHV LEQDQQRLIT AINQTHYNLL NVASVVAQNR RGLDWLYIRL
      601 GFQSLCPTIN EPCCFLRIQN DSIIRLGDLQ PLSQRVSTDW QWPWNWDLGL TAWVRETIHS
      661 VLSLFLLALF LLFLAPCLIK CLTSRLLKLL RQAPHFPEIS FPPKPDSDYQ ALLPSAPEIY
      721 ---------- -------
//
LOCUS       tr|B7VBS4|B7VBS4_BLV Gp51 (Fragment) OS=Bovine leukemia virus OX=11901 GN=env PE=4 SV=1       737 aa
DEFINITION  tr|B7VBS4|B7VBS4_BLV Gp51 (Fragment) OS=Bovine leukemia virus OX=11901 GN=env PE=4 SV=1     737 aa
TITLE       tr|B7VBS4|B7VBS4_BLV Gp51 (Fragment) OS=Bovine leukemia virus OX=11901 GN=env PE=4 SV=1
ORIGIN

        1 MPKERRSRRR PQPIIRWVSL TLTLLALCRP IQTWRCSLSL GNQQWMTAYN QEAK----FS
       61 ISIDQILEAH NQSPFCAKSP RYT--LDSVN GYPKIYWPPP QGRRRFGARA MVTYD-CEPR
      121 CPYVGADRFD CPHWDNAS-- ---------- ---------- ---------- ----------
      181 ---------- ---------- ---------- ---------- ---------- ----------
      241 ---------- ---------- ---------- ---------- ---------- ----------
      301 ---------- ---------- ---------- QANQGSFYVN HQILSLHLKQ CHGIFTLTWE
      361 IWGYDPLITF SLHKIPDPPQ P----DFPQL NSDWVPSVRS WALLLNQTAR AFP-------
      421 ---DCAICWE PSPPWAPEIL VYNKTISSSG PG-------- -LALPDAQIF WVNTSSFNTT
      481 QGWHHPSQRL LFNVSQGNAL LLPPISLVNL STASSAPPTR VRPS------ ----------
      541 ---------- ---------- ---------- ---------- ---------- ----------
      601 ---------- ---------- ---------- ---------- ---------- ----------
      661 ---------- ---------- ---------- ---------- ---------- ----------
      721 ---------- -------
//
LOCUS       tr|A9LXW8|A9LXW8_BLV Envelope glycoprotein (Fragment) OS=Bovine leukemia virus OX=11901 GN=env PE=4 SV=1       737 aa
DEFINITION  tr|A9LXW8|A9LXW8_BLV Envelope glycoprotein (Fragment) OS=Bovine leukemia virus OX=11901 GN=env PE=4 SV=1     737 aa
TITLE       tr|A9LXW8|A9LXW8_BLV Envelope glycoprotein (Fragment) OS=Bovine leukemia virus OX=11901 GN=env PE=4 SV=1
ORIGIN

        1 ---------- ---------- ---------- ---------- ---------- ----------
       61 ---------- ---------- ---------- ---------- ---------- ----------
      121 ---------- ---------- ---------- ---------- ---------- ----------
      181 ---------- ---------- ---------- ---------- ---------- ----------
      241 ---------- ---------- ---------- ---------- ---------- ----------
      301 ---------- ---------- ---------- ---------- ---------- ----------
      361 ---------- ---------- V----SLTLT LLALCQPIQT WRCSLSLGNQ ----------
      421 ---------Q W-------MT TYNQEAKFSI A--------- ---------- -IDQILEAHN
      481 QSPFCPRS-- -PRYTLDFVN GYPKI----- ---------- ---------- ----------
      541 ---------- ---------- ---------- ---------- ---------- ----------
      601 ---------- ---------- ---------- ---------- ---------- ----------
      661 ---------- ---------- ---------- ---------- ---------- ----------
      721 ---------- -------
//
LOCUS       tr|A9LXY5|A9LXY5_BLV Envelope glycoprotein (Fragment) OS=Bovine leukemia virus OX=11901 GN=env PE=4 SV=1       737 aa
DEFINITION  tr|A9LXY5|A9LXY5_BLV Envelope glycoprotein (Fragment) OS=Bovine leukemia virus OX=11901 GN=env PE=4 SV=1     737 aa
TITLE       tr|A9LXY5|A9LXY5_BLV Envelope glycoprotein (Fragment) OS=Bovine leukemia virus OX=11901 GN=env PE=4 SV=1
ORIGIN

        1 ---------- ---------- ---------- ---------- ---------- ----------
       61 ---------- ---------- ---------- ---------- ------GARA MVTYD-CEPR
      121 CPYVGADHFD CPHWDNAS-- ---------- ---------- ---------- ----------
      181 ---------- ---------- ---------- ---------- ---------- ----------
      241 ---------- ---------- ---------- ---------- ---------- ----------
      301 ---------- ---------- ---------- QADQGSFYVN HQILFLHLKQ CHGIFTLTWE
      361 IWGYDPLITF SLHKIPDPPQ P----DFPQL NSDWVPSVRS WALLLNQTAR AFP-------
      421 ---DCAICWE PSPPWAPEIL VYNKTI---- ---------- ---------- ----------
      481 ---------- ---------- ---------- ---------- ---------- ----------
      541 ---------- ---------- ---------- ---------- ---------- ----------
      601 ---------- ---------- ---------- ---------- ---------- ----------
      661 ---------- ---------- ---------- ---------- ---------- ----------
      721 ---------- -------
//
LOCUS       tr|A0A0H5ARX3|A0A0H5ARX3_BLV Gp51 envelope protein (Fragment) OS=Bovine leukemia virus OX=11901 GN=env PE=4 SV=1       737 aa
DEFINITION  tr|A0A0H5ARX3|A0A0H5ARX3_BLV Gp51 envelope protein (Fragment) OS=Bovine leukemia virus OX=11901 GN=env PE=4 SV=1     737 aa
TITLE       tr|A0A0H5ARX3|A0A0H5ARX3_BLV Gp51 envelope protein (Fragment) OS=Bovine leukemia virus OX=11901 GN=env PE=4 SV=1
ORIGIN

        1 ---------- ---------- ---------- ---------- ---------- ----------
       61 ---------- ---------- --T--LDSVN GYPKIYWPPP QGRRRFGARA MVTYD-CEPR
      121 CPYVGADRFD CPHWDNAS-- ---------- ---------- ---------- ----------
      181 ---------- ---------- ---------- ---------- ---------- ----------
      241 ---------- ---------- ---------- ---------- ---------- ----------
      301 ---------- ---------- ---------- QADQGSFYVN HQILFLHLKQ CHGIFTLTWE
      361 IWGYDPLITF SLHKIPDPPQ P----DFPQL NSDWVPSVRS WALLLNQTAR AFP-------
      421 ---DCAICWE PSPPWAPEIL VYNQTISSSG PG-------- -LALPDAQ-- ----------
      481 ---------- ---------- ---------- ---------- ---------- ----------
      541 ---------- ---------- ---------- ---------- ---------- ----------
      601 ---------- ---------- ---------- ---------- ---------- ----------
      661 ---------- ---------- ---------- ---------- ---------- ----------
      721 ---------- -------
//
LOCUS       tr|A0A140JTB1|A0A140JTB1_BLV Env OS=Bovine leukemia virus OX=11901 GN=env PE=4 SV=1       737 aa
DEFINITION  tr|A0A140JTB1|A0A140JTB1_BLV Env OS=Bovine leukemia virus OX=11901 GN=env PE=4 SV=1     737 aa
TITLE       tr|A0A140JTB1|A0A140JTB1_BLV Env OS=Bovine leukemia virus OX=11901 GN=env PE=4 SV=1
ORIGIN

        1 MPKERRSRRR PEPIIRWVSL TLTLLALCQP IQTWRCSLSL GNQQWMTTYN QEAK----FS
       61 ISIDQILEAH NQSPFCARSP RYT--LDFVN GYPKIYWPPP QGRRRFGARA MVTYD-CEPR
      121 CPYVGADRFD CPHWDNAS-- ---------- ---------- ---------- ----------
      181 ---------- ---------- ---------- ---------- ---------- ----------
      241 ---------- ---------- ---------- ---------- ---------- ----------
      301 ---------- ---------- ---------- QADQGSFYVN HQTLFLHLKQ CHGIFTLTWE
      361 IWGYDPLITF SLHKIPDPPQ P----DFPQL NSDWVPSVRS WALLLNQTAR AFP-------
      421 ---DCAICWE PSPPWAPEIL VYNKTISSSG PG-------- -LALPDAQIF WVNTSLFNTT
      481 QGWHHPSQKL LFNVSQGNAL LLPPISLVNL STVSSAPPTR VRRSPVAALT LGLALSVGLT
      541 GINVAVSALS HQRLTSLIHV LEQDQQRLIT AINQTHYNLL NVASVVAQNR RGLDWLYIRL
      601 GFQSLCPTIN EPCCFLRIQN DSIIRLGDLQ PLSQRVSTDW QWPWDWDLGL TAWVRETIHS
      661 VLSLFLLALL LLFLAPCLIK CLTSRLLKLL RQAPHFSEIS FTPKPDSDYQ ALLPSAPEIY
      721 SHLSPTKPDY INLRPCP
//
LOCUS       tr|E5FJ76|E5FJ76_BLV Glycoprotein (Fragment) OS=Bovine leukemia virus OX=11901 GN=env PE=4 SV=2       737 aa
DEFINITION  tr|E5FJ76|E5FJ76_BLV Glycoprotein (Fragment) OS=Bovine leukemia virus OX=11901 GN=env PE=4 SV=2     737 aa
TITLE       tr|E5FJ76|E5FJ76_BLV Glycoprotein (Fragment) OS=Bovine leukemia virus OX=11901 GN=env PE=4 SV=2
ORIGIN

        1 ---------- ---------- ---------- ---------- ---------- ----------
       61 ---------- ---------- ---------- ---------P QGRRRFGARA MVTYD-CEPR
      121 CPYVGADHFD CPHWDNAS-- ---------- ---------- ---------- ----------
      181 ---------- ---------- ---------- ---------- ---------- ----------
      241 ---------- ---------- ---------- ---------- ---------- ----------
      301 ---------- ---------- ---------- QADQGSFYVN HQTLFLHLKQ CHGIFTLTWE
      361 IWGYDPLITF SLHKIPDPPQ P----DFPQL NSDWVPSVRS WALLLNQTAR AFP-------
      421 ---DCAICWE PSPPWAPEIL VYNKTISSSG PG-------- -LA------- ----------
      481 ---------- ---------- ---------- ---------- ---------- ----------
      541 ---------- ---------- ---------- ---------- ---------- ----------
      601 ---------- ---------- ---------- ---------- ---------- ----------
      661 ---------- ---------- ---------- ---------- ---------- ----------
      721 ---------- -------
//
LOCUS       tr|A0A1L4BNQ1|A0A1L4BNQ1_BLV Envelope protein (Fragment) OS=Bovine leukemia virus OX=11901 GN=env PE=4 SV=1       737 aa
DEFINITION  tr|A0A1L4BNQ1|A0A1L4BNQ1_BLV Envelope protein (Fragment) OS=Bovine leukemia virus OX=11901 GN=env PE=4 SV=1     737 aa
TITLE       tr|A0A1L4BNQ1|A0A1L4BNQ1_BLV Envelope protein (Fragment) OS=Bovine leukemia virus OX=11901 GN=env PE=4 SV=1
ORIGIN

        1 ---------- ---------- ---------- ---------- ---------- ----------
       61 ---------- -------RSP RYT--LDFVN GYPKIYWPPP QGRRRFGARA MVTYD-CEPR
      121 CPYVGADHFD CPHWDNAS-- ---------- ---------- ---------- ----------
      181 ---------- ---------- ---------- ---------- ---------- ----------
      241 ---------- ---------- ---------- ---------- ---------- ----------
      301 ---------- ---------- ---------- QADQGSFYVN HQTLFLHLKQ CHGIFTLTWE
      361 IWGYDPLIT- ---------- ---------- ---------- ---------- ----------
      421 ---------- ---------- ---------- ---------- ---------- ----------
      481 ---------- ---------- ---------- ---------- ---------- ----------
      541 ---------- ---------- ---------- ---------- ---------- ----------
      601 ---------- ---------- ---------- ---------- ---------- ----------
      661 ---------- ---------- ---------- ---------- ---------- ----------
      721 ---------- -------
//
LOCUS       tr|A0A220VYX7|A0A220VYX7_BLV Gp30 transmembrane protein (Fragment) OS=Bovine leukemia virus OX=11901 GN=env PE=4 SV=1       737 aa
DEFINITION  tr|A0A220VYX7|A0A220VYX7_BLV Gp30 transmembrane protein (Fragment) OS=Bovine leukemia virus OX=11901 GN=env PE=4 SV=1     737 aa
TITLE       tr|A0A220VYX7|A0A220VYX7_BLV Gp30 transmembrane protein (Fragment) OS=Bovine leukemia virus OX=11901 GN=env PE=4 SV=1
ORIGIN

        1 ---------- ---------- ---------- ---------- ---------- ----------
       61 ---------- ---------- ---------- ---------- ---------- ----------
      121 ---------- ---------- ---------- ---------- ---------- ----------
      181 ---------- ---------- ---------- ---------- ---------- ----------
      241 ---------- ---------- ---------- ---------- ---------- ----------
      301 ---------- ---------- ---------- ---------- ---------- ----------
      361 --------SV VAQNRRGLDW L----YIRLG FQSLCPTINE PCCFLRIQND SIIRLGDLQP
      421 LSQRVSTDWQ WPWNWDLGLT AWVRETIHSV LSLFLLALFL LFLAPCLIKC LTSRLLKLLR
      481 QAPHFPEISL TPKPDSDYQA LLPSAPEIYS -HLSPVKPDY INLRPCP--- ----------
      541 ---------- ---------- ---------- ---------- ---------- ----------
      601 ---------- ---------- ---------- ---------- ---------- ----------
      661 ---------- ---------- ---------- ---------- ---------- ----------
      721 ---------- -------
//
LOCUS       tr|M4GVJ6|M4GVJ6_BLV Envelope glycoprotein (Fragment) OS=Bovine leukemia virus OX=11901 GN=env PE=4 SV=1       737 aa
DEFINITION  tr|M4GVJ6|M4GVJ6_BLV Envelope glycoprotein (Fragment) OS=Bovine leukemia virus OX=11901 GN=env PE=4 SV=1     737 aa
TITLE       tr|M4GVJ6|M4GVJ6_BLV Envelope glycoprotein (Fragment) OS=Bovine leukemia virus OX=11901 GN=env PE=4 SV=1
ORIGIN

        1 ---------- ---------- ---------- ---WRCSLSL GNQQWMTTHN QEAK----FS
       61 ISIDQILEAH NQSPFRPRSP RYT--LDFIN GYPKIYWPPP QGRRRFGARA MVTYD-CEPR
      121 CPYVGADHFD CPHWDNAS-- ---------- ---------- ---------- ----------
      181 ---------- ---------- ---------- ---------- ---------- ----------
      241 ---------- ---------- ---------- ---------- ---------- ----------
      301 ---------- ---------- ---------- QADQGSFYVN HQILFLHLKR CHGIFTLTWE
      361 IWGYDPLITF SLHKIPDPPQ P----DFPQL NSDWVPSVRS WALLLNQTAR AFP-------
      421 ---DCAICWE PSPPWAPEIL VYNKTISSSG PG-------- -LALPDAQIF WVNTSLFNTT
      481 QGWHHPSQRL LFNVSQGNAL LLPPISLVNL STASSAPPTR VRR------- ----------
      541 ---------- ---------- ---------- ---------- ---------- ----------
      601 ---------- ---------- ---------- ---------- ---------- ----------
      661 ---------- ---------- ---------- ---------- ---------- ----------
      721 ---------- -------
//
LOCUS       tr|S5TDG0|S5TDG0_BLV Glycoprotein (Fragment) OS=Bovine leukemia virus OX=11901 GN=env PE=4 SV=1       737 aa
DEFINITION  tr|S5TDG0|S5TDG0_BLV Glycoprotein (Fragment) OS=Bovine leukemia virus OX=11901 GN=env PE=4 SV=1     737 aa
TITLE       tr|S5TDG0|S5TDG0_BLV Glycoprotein (Fragment) OS=Bovine leukemia virus OX=11901 GN=env PE=4 SV=1
ORIGIN

        1 ---------- ---------- ---------- ---------- ---------- ----------
       61 ---------- ---------- ---------- ---------P QGRRRFGARA MVTYD-CEPR
      121 CPYVGADRFD CPHWDNAS-- ---------- ---------- ---------- ----------
      181 ---------- ---------- ---------- ---------- ---------- ----------
      241 ---------- ---------- ---------- ---------- ---------- ----------
      301 ---------- ---------- ---------- QADQGSFYVN HQILFLHLKQ CHGIFTLTWE
      361 IWGYDPLITF SLHRIPDPPQ P----DFPQL NSDWVPSVRS WALLLNQTAR AFP-------
      421 ---DCAICWE PSPPWAPEIL VYNKTISSSG PG-------- -LA------- ----------
      481 ---------- ---------- ---------- ---------- ---------- ----------
      541 ---------- ---------- ---------- ---------- ---------- ----------
      601 ---------- ---------- ---------- ---------- ---------- ----------
      661 ---------- ---------- ---------- ---------- ---------- ----------
      721 ---------- -------
//
LOCUS       tr|M4HN31|M4HN31_BLV Envelope glycoprotein gPr72 (Fragment) OS=Bovine leukemia virus OX=11901 GN=env PE=4 SV=1       737 aa
DEFINITION  tr|M4HN31|M4HN31_BLV Envelope glycoprotein gPr72 (Fragment) OS=Bovine leukemia virus OX=11901 GN=env PE=4 SV=1     737 aa
TITLE       tr|M4HN31|M4HN31_BLV Envelope glycoprotein gPr72 (Fragment) OS=Bovine leukemia virus OX=11901 GN=env PE=4 SV=1
ORIGIN

        1 MPKERRSRRR PQPIIRWVSL TLTLLALCQP IQTWRCSLSL GNQQWMTTYN QEAK----FS
       61 ISIDQILEAH NQSPFCPRSP RYT--LDFVN GYPKIYWPPP QGRRRFGARA MVTYD-CEPR
      121 CPYVGADHFD CPHWDNAS-- ---------- ---------- ---------- ----------
      181 ---------- ---------- ---------- ---------- ---------- ----------
      241 ---------- ---------- ---------- ---------- ---------- ----------
      301 ---------- ---------- ---------- QADQGSFYVN HQILFLHLKR CHGIFTLTWE
      361 IWGYDPLITF SLHKIPDPPQ P----DFPQL NSDWVPSVRS WALLLNQTAR AFP-------
      421 ---DCAICWE PSPPWAPEIL VYNKTISSSG PG-------- -LALPDAQIF WVNTSLFNTT
      481 QGWHHPSQRL LFNVSQGNAL LLPPISLVNL STASSAPPTR VRRSPVAALT LGLALSVGLT
      541 GINVAVSALS HQRLTSLIHV LEQDQQRLIT AINQTHYNLL NVASVVAQNR RGLDWLYIRL
      601 GFQSLCPTLN EPCCFLRIQN DSIIRLGDLQ PLSQRVSTDW QWPWNWDLGL TAWVRETIHS
      661 VLSLFLLALF LLFLAPCLIK CLTSRLLKLL RQAPHFPEIS FPPKPDSDYQ ALLPSAPEIY
      721 S--------- -------
//
LOCUS       tr|A0A2S1Q4Y9|A0A2S1Q4Y9_BLV Envelope glycoprotein (Fragment) OS=Bovine leukemia virus OX=11901 GN=env PE=4 SV=1       737 aa
DEFINITION  tr|A0A2S1Q4Y9|A0A2S1Q4Y9_BLV Envelope glycoprotein (Fragment) OS=Bovine leukemia virus OX=11901 GN=env PE=4 SV=1     737 aa
TITLE       tr|A0A2S1Q4Y9|A0A2S1Q4Y9_BLV Envelope glycoprotein (Fragment) OS=Bovine leukemia virus OX=11901 GN=env PE=4 SV=1
ORIGIN

        1 ---------- ---------- ---------- ---------- ---------- ----------
       61 ---------- ---------- ---------- ---------- ----RFGARA MVTYD-CEPR
      121 CPYVGADLFD CPHWDNAS-- ---------- ---------- ---------- ----------
      181 ---------- ---------- ---------- ---------- ---------- ----------
      241 ---------- ---------- ---------- ---------- ---------- ----------
      301 ---------- ---------- ---------- QADQGSFYVN HQILFLHLKQ CHGIFTLTWE
      361 IWGYDPLITF SLHKIPDPPQ P----DFPQL NSDWVPSVRS WALLLNQTAR AFP-------
      421 ---DCAICWE PSPPWAPEIL VYNKTISSSG PG-------- -LALPDAQIF WVNTSSFNTT
      481 QGWHHPS--- ---------- ---------- ---------- ---------- ----------
      541 ---------- ---------- ---------- ---------- ---------- ----------
      601 ---------- ---------- ---------- ---------- ---------- ----------
      661 ---------- ---------- ---------- ---------- ---------- ----------
      721 ---------- -------
//
LOCUS       tr|G4XPP2|G4XPP2_BLV Envelope glycoprotein (Fragment) OS=Bovine leukemia virus OX=11901 GN=env PE=4 SV=1       737 aa
DEFINITION  tr|G4XPP2|G4XPP2_BLV Envelope glycoprotein (Fragment) OS=Bovine leukemia virus OX=11901 GN=env PE=4 SV=1     737 aa
TITLE       tr|G4XPP2|G4XPP2_BLV Envelope glycoprotein (Fragment) OS=Bovine leukemia virus OX=11901 GN=env PE=4 SV=1
ORIGIN

        1 ---------- ---------- ---------- ---------- ---------- ----------
       61 ---------- ---------- ---------- ---------- --------GS QVTYD-CEPR
      121 CPYVGADRFD CNHWDNAS-- ---------- ---------- ---------- ----------
      181 ---------- ---------- ---------- ---------- ---------- ----------
      241 ---------- ---------- ---------- ---------- ---------- ----------
      301 ---------- ---------- ---------- QADQGSFYVN HQILFLHLKQ CHGIFTLTWE
      361 IWGYDPLITF SLHKIPDPPQ P----DFPQL NSDWVPSVRS WALLLNQTAR AFP-------
      421 ---DCAICWE PSPPWAPEIL VYNKTISSSG PG-------- -LA------- ----------
      481 ---------- ---------- ---------- ---------- ---------- ----------
      541 ---------- ---------- ---------- ---------- ---------- ----------
      601 ---------- ---------- ---------- ---------- ---------- ----------
      661 ---------- ---------- ---------- ---------- ---------- ----------
      721 ---------- -------
//
LOCUS       tr|A0A097ZP43|A0A097ZP43_BLV Gp51 (Fragment) OS=Bovine leukemia virus OX=11901 GN=env PE=4 SV=1       737 aa
DEFINITION  tr|A0A097ZP43|A0A097ZP43_BLV Gp51 (Fragment) OS=Bovine leukemia virus OX=11901 GN=env PE=4 SV=1     737 aa
TITLE       tr|A0A097ZP43|A0A097ZP43_BLV Gp51 (Fragment) OS=Bovine leukemia virus OX=11901 GN=env PE=4 SV=1
ORIGIN

        1 MPKERRSRRR PQPIIRWVSL TLTLLALCRP IQTWRCSLSL GNQQWMTAYN QEAK----FS
       61 ISIDQILEAH NQSPFCAKSP RYT--LDSVN GYPKIYWPPP QGRRRFGARA MVTYD-CEPR
      121 CPYVGADRFD CPHWDNAS-- ---------- ---------- ---------- ----------
      181 ---------- ---------- ---------- ---------- ---------- ----------
      241 ---------- ---------- ---------- ---------- ---------- ----------
      301 ---------- ---------- ---------- QADQGSFYVN HQILFLHLKQ CHGIFTLTWE
      361 IWGYDPLITF SLHKIPDPPQ P----DFPQL NRDWVPSVRS WALLLNQTAR AFP-------
      421 ---DCAICWE PSPPWAPEIL VYNKTISSSG PG-------- -LALPDAQIF WVNTSSFNTT
      481 QGWHHPSQRL LFNVSQGNAL LLPPISLVNL STASSAPPTR VRRS------ ----------
      541 ---------- ---------- ---------- ---------- ---------- ----------
      601 ---------- ---------- ---------- ---------- ---------- ----------
      661 ---------- ---------- ---------- ---------- ---------- ----------
      721 ---------- -------
//
LOCUS       tr|A9LXW4|A9LXW4_BLV Envelope glycoprotein (Fragment) OS=Bovine leukemia virus OX=11901 GN=env PE=4 SV=2       737 aa
DEFINITION  tr|A9LXW4|A9LXW4_BLV Envelope glycoprotein (Fragment) OS=Bovine leukemia virus OX=11901 GN=env PE=4 SV=2     737 aa
TITLE       tr|A9LXW4|A9LXW4_BLV Envelope glycoprotein (Fragment) OS=Bovine leukemia virus OX=11901 GN=env PE=4 SV=2
ORIGIN

        1 MPKERRSRRR PQPIIRWVSL TLTFLALCQP IQTWRCSLSL GNQQWMTTYN QEAK----FS
       61 ISIDQILEAH NQSPFCARSP RYT--LDFVN GYPKIYWPPP QGRRRFGARA MVTYD-CEPR
      121 CPYVGADRFD CPHWDNAS-- ---------- ---------- ---------- ----------
      181 ---------- ---------- ---------- ---------- ---------- ----------
      241 ---------- ---------- ---------- ---------- ---------- ----------
      301 ---------- ---------- ---------- QADQGSFYVN RQILFLHLKQ CHGIFTLTWE
      361 IWGYDPLITF SLHKIPDPPQ P----DFPQL NSDWVPSVRS WALLLNQTAR AFP-------
      421 ---DCAICWE PSPPWAPEIL VYNKTISSSG PG-------- -LALPDAQIF WVNTSLFNTT
      481 QGWHHPSQRL LFNVSQGNAL LLPPISLVNL STVSSAPPTR VRR------- ----------
      541 ---------- ---------- ---------- ---------- ---------- ----------
      601 ---------- ---------- ---------- ---------- ---------- ----------
      661 ---------- ---------- ---------- ---------- ---------- ----------
      721 ---------- -------
//
LOCUS       tr|A0A1L4BNN6|A0A1L4BNN6_BLV Envelope protein (Fragment) OS=Bovine leukemia virus OX=11901 GN=env PE=4 SV=1       737 aa
DEFINITION  tr|A0A1L4BNN6|A0A1L4BNN6_BLV Envelope protein (Fragment) OS=Bovine leukemia virus OX=11901 GN=env PE=4 SV=1     737 aa
TITLE       tr|A0A1L4BNN6|A0A1L4BNN6_BLV Envelope protein (Fragment) OS=Bovine leukemia virus OX=11901 GN=env PE=4 SV=1
ORIGIN

        1 ---------- ---------- ---------- ---------- ---------- ----------
       61 ---------- -------RSP RYT--LDFVN GYPKIYWPPP QGRRRFGARA MVTYD-CEPR
      121 CPYVGADHFD CPHWDNAS-- ---------- ---------- ---------- ----------
      181 ---------- ---------- ---------- ---------- ---------- ----------
      241 ---------- ---------- ---------- ---------- ---------- ----------
      301 ---------- ---------- ---------- QADQGSFYVN HQILFLHLKQ CHGIFTLTWE
      361 IWGYDPLIT- ---------- ---------- ---------- ---------- ----------
      421 ---------- ---------- ---------- ---------- ---------- ----------
      481 ---------- ---------- ---------- ---------- ---------- ----------
      541 ---------- ---------- ---------- ---------- ---------- ----------
      601 ---------- ---------- ---------- ---------- ---------- ----------
      661 ---------- ---------- ---------- ---------- ---------- ----------
      721 ---------- -------
//
LOCUS       tr|A0A127X652|A0A127X652_BLV Env OS=Bovine leukemia virus OX=11901 GN=env PE=4 SV=1       737 aa
DEFINITION  tr|A0A127X652|A0A127X652_BLV Env OS=Bovine leukemia virus OX=11901 GN=env PE=4 SV=1     737 aa
TITLE       tr|A0A127X652|A0A127X652_BLV Env OS=Bovine leukemia virus OX=11901 GN=env PE=4 SV=1
ORIGIN

        1 MPKERRSRRR PQPIIRWVSL TLTLLALCQP VQTWRCSLSL GNQQWMTVYN QEAK----FS
       61 ISIDQILEAH NQSPFCAKSP RYT--LDFVN GYPKIYWPPP QGRRRFGARA MVTYD-CEPR
      121 CPYVGADRFD CPHWDNAS-- ---------- ---------- ---------- ----------
      181 ---------- ---------- ---------- ---------- ---------- ----------
      241 ---------- ---------- ---------- ---------- ---------- ----------
      301 ---------- ---------- ---------- QADQGSFYVD HQILFLHLKQ CHGIFTLTWE
      361 IWGYDPLITF SLHKIPDPPQ P----DFPQL NSDWVPSVRS WALLLNQTAR AFP-------
      421 ---DCAICWE PSPPWAPEIL VYNKTISSSG PG-------- -LALPDAQIF WVNTSLFNTT
      481 QGWDHPSQRL LFNVSQGNAL LLPPISLVNL STASSAPPTR VRRSPVAALT LGLALSVGLT
      541 GINVAVSALS HQRLTSLIHV LEQDQQRLIT AINQTHYNLL NVASVVAQNR RGLDWLYIRL
      601 GFQSLCPTIN EPCCFLRIQN DSIIRLGDLQ PLSQRVSTDW QWPWNWDLGL TAWVRETIHS
      661 VLSLFLLALF LLFLAPCLIK CLTSRLLKLL REAPHFPEIS FAPKPDSDYQ ALLPSAPEIY
      721 SRLSPTKPDY INLRPCP
//
LOCUS       tr|A0A1B4Z3A4|A0A1B4Z3A4_BLV Gp51 (Fragment) OS=Bovine leukemia virus OX=11901 GN=env PE=4 SV=1       737 aa
DEFINITION  tr|A0A1B4Z3A4|A0A1B4Z3A4_BLV Gp51 (Fragment) OS=Bovine leukemia virus OX=11901 GN=env PE=4 SV=1     737 aa
TITLE       tr|A0A1B4Z3A4|A0A1B4Z3A4_BLV Gp51 (Fragment) OS=Bovine leukemia virus OX=11901 GN=env PE=4 SV=1
ORIGIN

        1 ---------- ---------- ---------- ---------- ---------- ----------
       61 ---------- ---------- ---------- ----IYWPPP QGRRRFGARA MVTYD-CEPR
      121 CPYVGADRFD CPHWDNAS-- ---------- ---------- ---------- ----------
      181 ---------- ---------- ---------- ---------- ---------- ----------
      241 ---------- ---------- ---------- ---------- ---------- ----------
      301 ---------- ---------- ---------- QADQGSFYVN HQTLFLHLKQ CHGIFTLTWE
      361 IWGYDPLITF SLHKIPDPPQ P----DFPQL NSDWVPSVRS WALLLNQTAR AFP-------
      421 ---DCAICWE PSPPWAPEIL VYNKTISSSG PG-------- -LALPDAQ-- ----------
      481 ---------- ---------- ---------- ---------- ---------- ----------
      541 ---------- ---------- ---------- ---------- ---------- ----------
      601 ---------- ---------- ---------- ---------- ---------- ----------
      661 ---------- ---------- ---------- ---------- ---------- ----------
      721 ---------- -------
//
LOCUS       tr|A0A2S1Q4Y0|A0A2S1Q4Y0_BLV Envelope glycoprotein (Fragment) OS=Bovine leukemia virus OX=11901 GN=env PE=4 SV=1       737 aa
DEFINITION  tr|A0A2S1Q4Y0|A0A2S1Q4Y0_BLV Envelope glycoprotein (Fragment) OS=Bovine leukemia virus OX=11901 GN=env PE=4 SV=1     737 aa
TITLE       tr|A0A2S1Q4Y0|A0A2S1Q4Y0_BLV Envelope glycoprotein (Fragment) OS=Bovine leukemia virus OX=11901 GN=env PE=4 SV=1
ORIGIN

        1 ---------- ---------- ---------- ---------- ---------- ----------
       61 ---------- ---------- ---------- ---------- ----RFGARA MVTYD-CEPR
      121 CPYVGADRFD CPHWDNAS-- ---------- ---------- ---------- ----------
      181 ---------- ---------- ---------- ---------- ---------- ----------
      241 ---------- ---------- ---------- ---------- ---------- ----------
      301 ---------- ---------- ---------- QADQGSFYVN HQILFLHLKQ CHGIFTLTWE
      361 IWGYDPLITF SLHKIPDPPQ P----DLPQL NSDWVPSVRS WALLLNQTAR AFP-------
      421 ---DCAICWE PSPPWAPEIL VYNKTISGSG PG-------- -LALPDAQIF WVNTSSFNTT
      481 QGWHHPS--- ---------- ---------- ---------- ---------- ----------
      541 ---------- ---------- ---------- ---------- ---------- ----------
      601 ---------- ---------- ---------- ---------- ---------- ----------
      661 ---------- ---------- ---------- ---------- ---------- ----------
      721 ---------- -------
//
LOCUS       tr|A0A0H5AR12|A0A0H5AR12_BLV Surface glycoprotein gp51 (Fragment) OS=Bovine leukemia virus OX=11901 GN=env PE=4 SV=1       737 aa
DEFINITION  tr|A0A0H5AR12|A0A0H5AR12_BLV Surface glycoprotein gp51 (Fragment) OS=Bovine leukemia virus OX=11901 GN=env PE=4 SV=1     737 aa
TITLE       tr|A0A0H5AR12|A0A0H5AR12_BLV Surface glycoprotein gp51 (Fragment) OS=Bovine leukemia virus OX=11901 GN=env PE=4 SV=1
ORIGIN

        1 ---------- ---------- ---------- ---------- ---------- ----------
       61 ---------- ---------- ---------- ---------P QGRRRFGARA MVTYD-CEPR
      121 CPYVGADRFD CPHWDNAS-- ---------- ---------- ---------- ----------
      181 ---------- ---------- ---------- ---------- ---------- ----------
      241 ---------- ---------- ---------- ---------- ---------- ----------
      301 ---------- ---------- ---------- QADQGSFYVN HQILFLHLKQ CHGIFTLTWE
      361 IWGYDPLITF SLHKIPDPLQ P----DFPQL NSDWVPSVRS WALLLNQTAR AFP-------
      421 ---DCAICWE PSPPWAPEIL VYNKTISSSG PG-------- -LA------- ----------
      481 ---------- ---------- ---------- ---------- ---------- ----------
      541 ---------- ---------- ---------- ---------- ---------- ----------
      601 ---------- ---------- ---------- ---------- ---------- ----------
      661 ---------- ---------- ---------- ---------- ---------- ----------
      721 ---------- -------
//
LOCUS       tr|A0A2K9VPP3|A0A2K9VPP3_BLV Envelope glycoprotein OS=Bovine leukemia virus OX=11901 GN=env PE=4 SV=1       737 aa
DEFINITION  tr|A0A2K9VPP3|A0A2K9VPP3_BLV Envelope glycoprotein OS=Bovine leukemia virus OX=11901 GN=env PE=4 SV=1     737 aa
TITLE       tr|A0A2K9VPP3|A0A2K9VPP3_BLV Envelope glycoprotein OS=Bovine leukemia virus OX=11901 GN=env PE=4 SV=1
ORIGIN

        1 MPKERRSRRR PEPIIRWVSL TLTLLALCQP IQTWRCSLSL GNQQWMTTYN QEAK----FS
       61 ISIDQILEAH NQSPFCARSP RYT--LDFVN GYPKIYWPPP QGRRRFGARA MVTYD-CEPR
      121 CPYVGADRFD CPHWDNAS-- ---------- ---------- ---------- ----------
      181 ---------- ---------- ---------- ---------- ---------- ----------
      241 ---------- ---------- ---------- ---------- ---------- ----------
      301 ---------- ---------- ---------- QADQGSFYVN HQTLFLHLKQ CHGIFTLTWE
      361 IWGYDPLITF SLHKIPDPPQ P----DFPQL NSDWVPSVRS WALLLNQTAR AFP-------
      421 ---DCAICWE PSPPWAPEIL VYNKTISSSG PG-------- -LALPDAQIF WVNTSLFNTT
      481 QGWHHPSQKL LFNVSQGNAL LLPPISLINL STASSAPPTR VRRSPVAAVT LGLALSVGLT
      541 GINVAVSALS HQRLTSLIHV LEQDQQRLIT AINQTHYNLL NVASVVAQNR RGLDWLYIRL
      601 GFQSLCLTIN EPCCFLRIQN DSIIRLGDLQ PLSQRVSTDW QWPWDWDVGL TAWVRETIHS
      661 VLSLFLLALL LLFLAPCLIK CLTSRHLKLL RQAPHFSEIS FTPKPYSDYQ ALLPSAPEIY
      721 SHLCPTEPDY INLRPCP
//
LOCUS       tr|A0A348GSA4|A0A348GSA4_BLV Gp51 envelope protein (Fragment) OS=Bovine leukemia virus OX=11901 GN=env PE=4 SV=1       737 aa
DEFINITION  tr|A0A348GSA4|A0A348GSA4_BLV Gp51 envelope protein (Fragment) OS=Bovine leukemia virus OX=11901 GN=env PE=4 SV=1     737 aa
TITLE       tr|A0A348GSA4|A0A348GSA4_BLV Gp51 envelope protein (Fragment) OS=Bovine leukemia virus OX=11901 GN=env PE=4 SV=1
ORIGIN

        1 ---------- ---------- ---------- ---------- ---------- ----------
       61 ---------- ---------- ---------- ---------P QGRRRFGARA MVTYD-CEPR
      121 CPYVGADRFD CPHWDNAS-- ---------- ---------- ---------- ----------
      181 ---------- ---------- ---------- ---------- ---------- ----------
      241 ---------- ---------- ---------- ---------- ---------- ----------
      301 ---------- ---------- ---------- QTDQGSFYVN HQILFLHLKQ CHGIFTLTWE
      361 IWGYDPLITF SLHKIPDPPQ P----DFPQL NSDWVPSVRS WALLLNQTAR AFP-------
      421 ---DCAICWE PSPPWAPEIL VYNKTISSSG PG-------- -LA------- ----------
      481 ---------- ---------- ---------- ---------- ---------- ----------
      541 ---------- ---------- ---------- ---------- ---------- ----------
      601 ---------- ---------- ---------- ---------- ---------- ----------
      661 ---------- ---------- ---------- ---------- ---------- ----------
      721 ---------- -------
//
LOCUS       tr|A9LY81|A9LY81_BLV Gp51 protein (Fragment) OS=Bovine leukemia virus OX=11901 GN=env PE=4 SV=1       737 aa
DEFINITION  tr|A9LY81|A9LY81_BLV Gp51 protein (Fragment) OS=Bovine leukemia virus OX=11901 GN=env PE=4 SV=1     737 aa
TITLE       tr|A9LY81|A9LY81_BLV Gp51 protein (Fragment) OS=Bovine leukemia virus OX=11901 GN=env PE=4 SV=1
ORIGIN

        1 ---------- ---------- ----LALCQP IQTWRCSLSL GNQQWMTAYN QEAK----FS
       61 ISIDQILEAH NQSPFCAKSP RYT--LDSVN GYPKIYWPPP QGRRRFGASA VVTYD-CEPR
      121 CPYVGADRFD CPHCDNAS-- ---------- ---------- ---------- ----------
      181 ---------- ---------- ---------- ---------- ---------- ----------
      241 ---------- ---------- ---------- ---------- ---------- ----------
      301 ---------- ---------- ---------- QADQGSFYVY LQILFLHLKQ CHGIFTLTWE
      361 IKGYDPLITF SLHKIPDHLQ P----DLPQL NSDWVPSVRS WALLLNQTAR AFP-------
      421 ---DCAICWE PSPPWAPEIL VYNKTISSSG PG-------- -LALPDAQIF WVNTSSFNTT
      481 QGWHHPSQRL LFNVS----- ---------- ---------- ---------- ----------
      541 ---------- ---------- ---------- ---------- ---------- ----------
      601 ---------- ---------- ---------- ---------- ---------- ----------
      661 ---------- ---------- ---------- ---------- ---------- ----------
      721 ---------- -------
//
LOCUS       tr|E5RV53|E5RV53_BLV Envelope polyprotein (Fragment) OS=Bovine leukemia virus OX=11901 GN=env PE=4 SV=1       737 aa
DEFINITION  tr|E5RV53|E5RV53_BLV Envelope polyprotein (Fragment) OS=Bovine leukemia virus OX=11901 GN=env PE=4 SV=1     737 aa
TITLE       tr|E5RV53|E5RV53_BLV Envelope polyprotein (Fragment) OS=Bovine leukemia virus OX=11901 GN=env PE=4 SV=1
ORIGIN

        1 ---------- ---------- ---------- ---------- ---------- ----------
       61 ---------- ---------- ---------- ------WPPP QGRRRFGARA MVTYD-CEPR
      121 CPYVGADRFD CPHWDNAS-- ---------- ---------- ---------- ----------
      181 ---------- ---------- ---------- ---------- ---------- ----------
      241 ---------- ---------- ---------- ---------- ---------- ----------
      301 ---------- ---------- ---------- KADQGSFYVN HQILFLHLKQ CHGIFTLTWE
      361 IWGYDPLITF SLHKIPDPPQ P----DFPQL NSDWVPSVRS WALLLNQTAR AFP-------
      421 ---------- ---------- ---------- ---------- ---------- ----------
      481 ---------- ---------- ---------- ---------- ---------- ----------
      541 ---------- ---------- ---------- ---------- ---------- ----------
      601 ---------- ---------- ---------- ---------- ---------- ----------
      661 ---------- ---------- ---------- ---------- ---------- ----------
      721 ---------- -------
//
LOCUS       tr|A0A0H5AUP0|A0A0H5AUP0_BLV Gp51 envelope protein (Fragment) OS=Bovine leukemia virus OX=11901 GN=env PE=4 SV=1       737 aa
DEFINITION  tr|A0A0H5AUP0|A0A0H5AUP0_BLV Gp51 envelope protein (Fragment) OS=Bovine leukemia virus OX=11901 GN=env PE=4 SV=1     737 aa
TITLE       tr|A0A0H5AUP0|A0A0H5AUP0_BLV Gp51 envelope protein (Fragment) OS=Bovine leukemia virus OX=11901 GN=env PE=4 SV=1
ORIGIN

        1 ---------- ---------- ---------- ---------- ---------- ----------
       61 ---------- ---------- ---------- ---------- ------GARA MVTYD-CEPR
      121 CPYVGADRFD CPHWDNAS-- ---------- ---------- ---------- ----------
      181 ---------- ---------- ---------- ---------- ---------- ----------
      241 ---------- ---------- ---------- ---------- ---------- ----------
      301 ---------- ---------- ---------- QADQGSFYVN HQILFLHLKQ CHGIFTLTWE
      361 IWGYDPLITF SLHKIPDPPQ P----DFPQL NSDWVPSVRS WALLLNQTAR AFP-------
      421 ---DCAICWE PSPPWAPEIL VYNKTISSSG PG-------- -LALPDAQ-- ----------
      481 ---------- ---------- ---------- ---------- ---------- ----------
      541 ---------- ---------- ---------- ---------- ---------- ----------
      601 ---------- ---------- ---------- ---------- ---------- ----------
      661 ---------- ---------- ---------- ---------- ---------- ----------
      721 ---------- -------
//
LOCUS       tr|A0A161I078|A0A161I078_BLV Envelope glycoprotein (Fragment) OS=Bovine leukemia virus OX=11901 GN=env PE=4 SV=1       737 aa
DEFINITION  tr|A0A161I078|A0A161I078_BLV Envelope glycoprotein (Fragment) OS=Bovine leukemia virus OX=11901 GN=env PE=4 SV=1     737 aa
TITLE       tr|A0A161I078|A0A161I078_BLV Envelope glycoprotein (Fragment) OS=Bovine leukemia virus OX=11901 GN=env PE=4 SV=1
ORIGIN

        1 ---------- ---------- ---------- ---------- ---------- ----------
       61 ---------- ---------- ---------- ---------- ------GARA MVTYD-CEPR
      121 CPYVGADRFD CPHWDNAS-- ---------- ---------- ---------- ----------
      181 ---------- ---------- ---------- ---------- ---------- ----------
      241 ---------- ---------- ---------- ---------- ---------- ----------
      301 ---------- ---------- ---------- QADQGSFYVN HQILFLHLKQ CHGIFTLTWE
      361 IWGYDPLITF SLHKIPDPPQ P----DFPQL NSDWVPSVRS WALLLNQTAR AFP-------
      421 ---DCAICWE PSPPWAPEIL VYNKTISSSG PG-------- -LA------- ----------
      481 ---------- ---------- ---------- ---------- ---------- ----------
      541 ---------- ---------- ---------- ---------- ---------- ----------
      601 ---------- ---------- ---------- ---------- ---------- ----------
      661 ---------- ---------- ---------- ---------- ---------- ----------
      721 ---------- -------
//
LOCUS       tr|F5CJW9|F5CJW9_BLV Envelope glycoprotein (Fragment) OS=Bovine leukemia virus OX=11901 GN=env PE=4 SV=2       737 aa
DEFINITION  tr|F5CJW9|F5CJW9_BLV Envelope glycoprotein (Fragment) OS=Bovine leukemia virus OX=11901 GN=env PE=4 SV=2     737 aa
TITLE       tr|F5CJW9|F5CJW9_BLV Envelope glycoprotein (Fragment) OS=Bovine leukemia virus OX=11901 GN=env PE=4 SV=2
ORIGIN

        1 ----RRSRRR PQPIIRWVSL TLTLLALCQP IQTWRCSLSL GNQQWMTTYN QEAK----FF
       61 ISIDQILEAH NQSPFCPRSP RYT--LDFVN GYPKIYWPPP QGRRRFGARA MVTYD-CEPR
      121 CPYVGADHFD CPHWDNAS-- ---------- ---------- ---------- ----------
      181 ---------- ---------- ---------- ---------- ---------- ----------
      241 ---------- ---------- ---------- ---------- ---------- ----------
      301 ---------- ---------- ---------- QADQGSFYVN HQTLFLHLKQ CHGIFTLTWE
      361 IWGYDPLITF SLHKIPDPPQ P----DFPQL NSDWVPSVRS WALLLNQTAR AFP-------
      421 ---DCAICWE PSPPWAPEIL VYNKTISSSG PG-------- -LALPDAQIF WVNTSLFNTT
      481 QGWHHPSQRL LFNVSQGNAL LLPPISLVNL STASSAPPTR VRR------- ----------
      541 ---------- ---------- ---------- ---------- ---------- ----------
      601 ---------- ---------- ---------- ---------- ---------- ----------
      661 ---------- ---------- ---------- ---------- ---------- ----------
      721 ---------- -------
//
LOCUS       tr|Q7SVL8|Q7SVL8_BLV Envelope glycoprotein (Fragment) OS=Bovine leukemia virus OX=11901 GN=env PE=4 SV=2       737 aa
DEFINITION  tr|Q7SVL8|Q7SVL8_BLV Envelope glycoprotein (Fragment) OS=Bovine leukemia virus OX=11901 GN=env PE=4 SV=2     737 aa
TITLE       tr|Q7SVL8|Q7SVL8_BLV Envelope glycoprotein (Fragment) OS=Bovine leukemia virus OX=11901 GN=env PE=4 SV=2
ORIGIN

        1 ---------- ---------- ---------- ---------- ---------- ----------
       61 ---------- ---------- ---------- ---------- ---------- -------EPR
      121 CPYVGADRFD CPHWDNAS-- ---------- ---------- ---------- ----------
      181 ---------- ---------- ---------- ---------- ---------- ----------
      241 ---------- ---------- ---------- ---------- ---------- ----------
      301 ---------- ---------- ---------- QADQGSFYVA HQTLFLHLKQ CHGIFTLTWE
      361 IWGYDPLITF SLHKIPDPPQ P----DFPQL NSDWVPSVRS WALLLNQTAR AFP-------
      421 ---DCAICWE PSPPWAPEIL VYNKTISSSG PG-------- -LALPDAQIF WVNTSLFNTT
      481 QGWHHPSQKL L--------- ---------- ---------- ---------- ----------
      541 ---------- ---------- ---------- ---------- ---------- ----------
      601 ---------- ---------- ---------- ---------- ---------- ----------
      661 ---------- ---------- ---------- ---------- ---------- ----------
      721 ---------- -------
//
LOCUS       tr|S5U224|S5U224_BLV Glycoprotein (Fragment) OS=Bovine leukemia virus OX=11901 GN=env PE=4 SV=1       737 aa
DEFINITION  tr|S5U224|S5U224_BLV Glycoprotein (Fragment) OS=Bovine leukemia virus OX=11901 GN=env PE=4 SV=1     737 aa
TITLE       tr|S5U224|S5U224_BLV Glycoprotein (Fragment) OS=Bovine leukemia virus OX=11901 GN=env PE=4 SV=1
ORIGIN

        1 ---------- ---------- ---------- ---------- ---------- ----------
       61 ---------- ---------- ---------- ---------P QGRRRFGARA MVTYD-CEPR
      121 CPYVGADHFD CPHWDNAS-- ---------- ---------- ---------- ----------
      181 ---------- ---------- ---------- ---------- ---------- ----------
      241 ---------- ---------- ---------- ---------- ---------- ----------
      301 ---------- ---------- ---------- QADQGSFYVN HQILFLHLRQ CHGIFTLTWE
      361 VWGYDPLITF SLHKIPDPPQ P----DFPQL NSDWVPSVRS WALLLNQTAR AFP-------
      421 ---DCAICWE PSPPWAPEIL VYNKTISSSG PG-------- -LA------- ----------
      481 ---------- ---------- ---------- ---------- ---------- ----------
      541 ---------- ---------- ---------- ---------- ---------- ----------
      601 ---------- ---------- ---------- ---------- ---------- ----------
      661 ---------- ---------- ---------- ---------- ---------- ----------
      721 ---------- -------
//
LOCUS       tr|A0A1B4Z382|A0A1B4Z382_BLV Gp51 (Fragment) OS=Bovine leukemia virus OX=11901 GN=env PE=4 SV=1       737 aa
DEFINITION  tr|A0A1B4Z382|A0A1B4Z382_BLV Gp51 (Fragment) OS=Bovine leukemia virus OX=11901 GN=env PE=4 SV=1     737 aa
TITLE       tr|A0A1B4Z382|A0A1B4Z382_BLV Gp51 (Fragment) OS=Bovine leukemia virus OX=11901 GN=env PE=4 SV=1
ORIGIN

        1 ---------- ---------- ---------- ---------- ---------- ----------
       61 ---------- ---------- ---------- ----IYWPPP QGRRRFGARA MVTYD-CEPR
      121 CPYVGADRFD CPHWDNAS-- ---------- ---------- ---------- ----------
      181 ---------- ---------- ---------- ---------- ---------- ----------
      241 ---------- ---------- ---------- ---------- ---------- ----------
      301 ---------- ---------- ---------- QADQGSFYVN HQILFLHLKQ CHGIFTLTWE
      361 IWGYDPLITF SLHKIPDPPQ P----DFPQL NSDWVPSVRS WALLLNQTAR AFP-------
      421 ---DCAICWE PSPPWAPEIL VYNKTISSSG PG-------- -LALPDAQ-- ----------
      481 ---------- ---------- ---------- ---------- ---------- ----------
      541 ---------- ---------- ---------- ---------- ---------- ----------
      601 ---------- ---------- ---------- ---------- ---------- ----------
      661 ---------- ---------- ---------- ---------- ---------- ----------
      721 ---------- -------
//
LOCUS       tr|D0QU36|D0QU36_BLV Envelope glycoprotein (Fragment) OS=Bovine leukemia virus OX=11901 GN=env PE=4 SV=1       737 aa
DEFINITION  tr|D0QU36|D0QU36_BLV Envelope glycoprotein (Fragment) OS=Bovine leukemia virus OX=11901 GN=env PE=4 SV=1     737 aa
TITLE       tr|D0QU36|D0QU36_BLV Envelope glycoprotein (Fragment) OS=Bovine leukemia virus OX=11901 GN=env PE=4 SV=1
ORIGIN

        1 ---ERRSRRR PQPIIRWVSL TLTLLALCRP IQTWRCSLSL GNQQWMTAYN QEAK----FS
       61 ISIDQILEAH NQSPFCAKSP RYT--LDSVN GYPKIYWPPP QGRRRFGARA MVTYD-CEPR
      121 CPYVGADRFD CPHWDNAS-- ---------- ---------- ---------- ----------
      181 ---------- ---------- ---------- ---------- ---------- ----------
      241 ---------- ---------- ---------- ---------- ---------- ----------
      301 ---------- ---------- ---------- QADQGSFYVN HQILFLHLKQ CHGIFTLTWE
      361 IWGYDPLITF SLHKIPDPPQ T----DFPQL NSDWVPSVRS WALLLNQTAR AFP-------
      421 ---DCAICWE PSPPWAPEIL VYNKTISSSG PG-------- -LALPDAQIF WVNTSSFNTT
      481 QGWHHPSQRL LFNVSQGNAL LLPPISLVNL STASSAPPTR VRRSPVAALT LGLALSVGLT
      541 GINVAVSALS HQRLTSLIHV LEQDQQRLIT AINQTHYNLL NVASVVAQNR RGLDWLYIRL
      601 GFQSLCPTIN EPCCFLRIQN DSIIRLGDLQ PLSQRVSTDW QWPWNWDLGL TAWVRETIHS
      661 VLSLFLLAL- ---------- ---------- ---------- ---------- ----------
      721 ---------- -------
//
LOCUS       tr|A0A3G2C592|A0A3G2C592_BLV Envelope glycoprotein OS=Bovine leukemia virus OX=11901 GN=env PE=4 SV=1       737 aa
DEFINITION  tr|A0A3G2C592|A0A3G2C592_BLV Envelope glycoprotein OS=Bovine leukemia virus OX=11901 GN=env PE=4 SV=1     737 aa
TITLE       tr|A0A3G2C592|A0A3G2C592_BLV Envelope glycoprotein OS=Bovine leukemia virus OX=11901 GN=env PE=4 SV=1
ORIGIN

        1 MPKERRSRRR PQPIIRWVSL TLTLLALCRP IQTGRCSLSL GNQQWMTAYN QEAK----FS
       61 ISIDQILEAH NQSPFCAKSP RYT--LDSVN GYPKIYWPPP QGRRRFGARA MVTYD-CEPR
      121 CPYVGADRFD CPHWDNAS-- ---------- ---------- ---------- ----------
      181 ---------- ---------- ---------- ---------- ---------- ----------
      241 ---------- ---------- ---------- ---------- ---------- ----------
      301 ---------- ---------- ---------- QADQGSFYVN HQILFLHLKQ CHGIFTLTWE
      361 IWGYDPLITF SLHKIPDPPQ P----DFPQL NSDWVPSVRS WALLLNQTAR AFP-------
      421 ---DCAICWE PSPPWAPEIL VYNKTISSSG PG-------- -LALPDAQIF WVNTSSFNTT
      481 QGWHHPSQRL LFNVSQGNAL LLPPISLVNL STASSAPPTR VRRSPVAALT LGLALSVGLT
      541 GINVAVSALS HQRLTSLIHV LEQDQQRLIT AINQTHYNLL NVASVVAQNR RGLDWLYIRL
      601 GFQSLCPTIN EPCCFLRIQN DSIIRLGDLQ PLSQRASTDW QWPWNWDLGL TAWVRETIHS
      661 VLSLFLLALF LLFLAPCLIK CLTSRLLKLL RQAPHFPEIS LTPKPDSDYQ ALLPSAPEIY
      721 SHLSPVKPDH INLRPCP
//
LOCUS       tr|A0A023J834|A0A023J834_BLV Envelope glycoprotein (Fragment) OS=Bovine leukemia virus OX=11901 GN=env PE=4 SV=2       737 aa
DEFINITION  tr|A0A023J834|A0A023J834_BLV Envelope glycoprotein (Fragment) OS=Bovine leukemia virus OX=11901 GN=env PE=4 SV=2     737 aa
TITLE       tr|A0A023J834|A0A023J834_BLV Envelope glycoprotein (Fragment) OS=Bovine leukemia virus OX=11901 GN=env PE=4 SV=2
ORIGIN

        1 MPKERRSRRR PQPIIRWVSL TLTLLALCQP IQTWRCSLSL GNQQWMTIYN QEAK----FS
       61 ISIDQILEAH NQSPFCARSP RYT--LDFVN GYPKIYWPPP QGRRRFGARA MVTYD-CEPR
      121 CPYVGADRFD CPHWDNAS-- ---------- ---------- ---------- ----------
      181 ---------- ---------- ---------- ---------- ---------- ----------
      241 ---------- ---------- ---------- ---------- ---------- ----------
      301 ---------- ---------- ---------- QADQGSFYVH HQILFLHLKQ CHGIFTLTWE
      361 IWGYDPLITF SLHKIPDPPQ P----DFPQL NSDWVPSVRS WALLLNQTAR AFP-------
      421 ---DCAICWE PSPPWAPEIL VYNKTISSSG PG-------- -LALPDAQIF WVNTSLFNTT
      481 QGWHHPSQRL LFNVSQGNAL LLPPISLVNL STVSSAPPTR VRR------- ----------
      541 ---------- ---------- ---------- ---------- ---------- ----------
      601 ---------- ---------- ---------- ---------- ---------- ----------
      661 ---------- ---------- ---------- ---------- ---------- ----------
      721 ---------- -------
//
LOCUS       tr|A0A1B4Z396|A0A1B4Z396_BLV Gp51 (Fragment) OS=Bovine leukemia virus OX=11901 GN=env PE=4 SV=1       737 aa
DEFINITION  tr|A0A1B4Z396|A0A1B4Z396_BLV Gp51 (Fragment) OS=Bovine leukemia virus OX=11901 GN=env PE=4 SV=1     737 aa
TITLE       tr|A0A1B4Z396|A0A1B4Z396_BLV Gp51 (Fragment) OS=Bovine leukemia virus OX=11901 GN=env PE=4 SV=1
ORIGIN

        1 ---------- ---------- ---------- ---------- ---------- ----------
       61 ---------- ---------- ---------- ----IYWPPP QGRRRFGARA MVTYD-CEPR
      121 CPYVGADRFD CPHWDNAS-- ---------- ---------- ---------- ----------
      181 ---------- ---------- ---------- ---------- ---------- ----------
      241 ---------- ---------- ---------- ---------- ---------- ----------
      301 ---------- ---------- ---------- QADQGSFYVD HQILFLHLKQ CHGIFTLTWE
      361 IWGYDPLITF SLHKIPDPPQ P----DFPQL NSDWVPSVRS WALLLNQTAR AFP-------
      421 ---DCAICWE PSPPWAPEIL VYNKTISSSG PG-------- -LALPDAQ-- ----------
      481 ---------- ---------- ---------- ---------- ---------- ----------
      541 ---------- ---------- ---------- ---------- ---------- ----------
      601 ---------- ---------- ---------- ---------- ---------- ----------
      661 ---------- ---------- ---------- ---------- ---------- ----------
      721 ---------- -------
//
LOCUS       tr|A0A220VYZ0|A0A220VYZ0_BLV Gp30 transmembrane protein (Fragment) OS=Bovine leukemia virus OX=11901 GN=env PE=4 SV=1       737 aa
DEFINITION  tr|A0A220VYZ0|A0A220VYZ0_BLV Gp30 transmembrane protein (Fragment) OS=Bovine leukemia virus OX=11901 GN=env PE=4 SV=1     737 aa
TITLE       tr|A0A220VYZ0|A0A220VYZ0_BLV Gp30 transmembrane protein (Fragment) OS=Bovine leukemia virus OX=11901 GN=env PE=4 SV=1
ORIGIN

        1 ---------- ---------- ---------- ---------- ---------- ----------
       61 ---------- ---------- ---------- ---------- ---------- ----------
      121 ---------- ---------- ---------- ---------- ---------- ----------
      181 ---------- ---------- ---------- ---------- ---------- ----------
      241 ---------- ---------- ---------- ---------- ---------- ----------
      301 ---------- ---------- ---------- ---------- ---------- ----------
      361 --------SV VAQNRRGLDW L----YIRLG FQSLCPTINE PCCFLRIQND SIIRLGDLQP
      421 LSQRVSTDWQ WPWNWDLGLT AWVRETIHSV LSLFLLALFL LFLAPCLIKC LTSRLLKLLR
      481 QAPPFPEISL TPKPDSDYQA LLPSAPEIYS -HLSPVKPDY INLRPCP--- ----------
      541 ---------- ---------- ---------- ---------- ---------- ----------
      601 ---------- ---------- ---------- ---------- ---------- ----------
      661 ---------- ---------- ---------- ---------- ---------- ----------
      721 ---------- -------
//
LOCUS       tr|C4PU99|C4PU99_BLV Gp51 protein (Fragment) OS=Bovine leukemia virus OX=11901 GN=env PE=4 SV=1       737 aa
DEFINITION  tr|C4PU99|C4PU99_BLV Gp51 protein (Fragment) OS=Bovine leukemia virus OX=11901 GN=env PE=4 SV=1     737 aa
TITLE       tr|C4PU99|C4PU99_BLV Gp51 protein (Fragment) OS=Bovine leukemia virus OX=11901 GN=env PE=4 SV=1
ORIGIN

        1 ---------- ---------- ---------- ---------- ---------- ----------
       61 ---------- ---------- --------VN GYPKIYWPPP QGRRRFGARA MVTYD-CEPR
      121 CPYVGADRFD CPHWDNAS-- ---------- ---------- ---------- ----------
      181 ---------- ---------- ---------- ---------- ---------- ----------
      241 ---------- ---------- ---------- ---------- ---------- ----------
      301 ---------- ---------- ---------- QANQGSFYVN HQILSLHLKQ CHGIFTLTWE
      361 IWGHDPLITF SLHKIPDPPQ P----DFPQL NSDWVPSV-- ---------- ----------
      421 ---------- ---------- ---------- ---------- ---------- ----------
      481 ---------- ---------- ---------- ---------- ---------- ----------
      541 ---------- ---------- ---------- ---------- ---------- ----------
      601 ---------- ---------- ---------- ---------- ---------- ----------
      661 ---------- ---------- ---------- ---------- ---------- ----------
      721 ---------- -------
//
LOCUS       tr|E5RV72|E5RV72_BLV Envelope polyprotein (Fragment) OS=Bovine leukemia virus OX=11901 GN=env PE=4 SV=1       737 aa
DEFINITION  tr|E5RV72|E5RV72_BLV Envelope polyprotein (Fragment) OS=Bovine leukemia virus OX=11901 GN=env PE=4 SV=1     737 aa
TITLE       tr|E5RV72|E5RV72_BLV Envelope polyprotein (Fragment) OS=Bovine leukemia virus OX=11901 GN=env PE=4 SV=1
ORIGIN

        1 ---------- ---------- ---------- ---------- ---------- ----------
       61 ---------- ---------- ---------- ------WPPP QGRRRFGARA MVTYD-CEPR
      121 CPYVGAVRFD CPHWDNAS-- ---------- ---------- ---------- ----------
      181 ---------- ---------- ---------- ---------- ---------- ----------
      241 ---------- ---------- ---------- ---------- ---------- ----------
      301 ---------- ---------- ---------- QADQGSFYVN HQILFLHLKQ CHGIFTLTWE
      361 IWGYDPLITF SLHKIPDPPQ P----DFPQL NSDWVPSVRS WALLLNQTAR AFP-------
      421 ---------- ---------- ---------- ---------- ---------- ----------
      481 ---------- ---------- ---------- ---------- ---------- ----------
      541 ---------- ---------- ---------- ---------- ---------- ----------
      601 ---------- ---------- ---------- ---------- ---------- ----------
      661 ---------- ---------- ---------- ---------- ---------- ----------
      721 ---------- -------
//
LOCUS       tr|A0A3G2C594|A0A3G2C594_BLV Envelope glycoprotein OS=Bovine leukemia virus OX=11901 GN=env PE=4 SV=1       737 aa
DEFINITION  tr|A0A3G2C594|A0A3G2C594_BLV Envelope glycoprotein OS=Bovine leukemia virus OX=11901 GN=env PE=4 SV=1     737 aa
TITLE       tr|A0A3G2C594|A0A3G2C594_BLV Envelope glycoprotein OS=Bovine leukemia virus OX=11901 GN=env PE=4 SV=1
ORIGIN

        1 MPKERRSRRR PQPIIRWVSL TLTLLALSRP IQTWRCSLSL GNQQWMTAYN QEAK----FS
       61 ISIDQILEAH NQSPFCAKSP RYT--LDSVN GYPKIYWPPP QGRRRFGARA MVTYD-SEPR
      121 CPYVGADRFD CPHWDNAS-- ---------- ---------- ---------- ----------
      181 ---------- ---------- ---------- ---------- ---------- ----------
      241 ---------- ---------- ---------- ---------- ---------- ----------
      301 ---------- ---------- ---------- QADQGSFYVN HQNLFLHLKQ CHGIFTLTWE
      361 IWGYDPLITF SLHKIPDPPQ P----DFPQL NSDWVPSVRS WALLLNQTAR AFP-------
      421 ---DCAICWE PSPPWAPEIL VYNKTISSSG PG-------- -LALPDAQIF WVNTSSFNTT
      481 QGWHHPSQRL LFNVSQGNAL LLPPISLVNL STASSAPPTR VRRSPVPPLT LRLPLSVGLT
      541 GNNVAVSALS HQRLTSLIHV LEQDQQRLIT AINQTHYNLL NVASVVAQNR RGLDWLYIRL
      601 GFQSLCPTIN EPCCFLRIQN DSIIRLGDLQ PLSQRVSTDW QWPWNWDLGL TAWVRETIHS
      661 VLSLFLLALF LLFLAPCLIK CLTSRLLKLL RQAPHFPEIS LTPKPDSDYQ ALLPSAPEIY
      721 SHLSPVKPDY INLRPCP
//
LOCUS       tr|A0A0H5ARW7|A0A0H5ARW7_BLV Gp51 envelope protein (Fragment) OS=Bovine leukemia virus OX=11901 GN=env PE=4 SV=1       737 aa
DEFINITION  tr|A0A0H5ARW7|A0A0H5ARW7_BLV Gp51 envelope protein (Fragment) OS=Bovine leukemia virus OX=11901 GN=env PE=4 SV=1     737 aa
TITLE       tr|A0A0H5ARW7|A0A0H5ARW7_BLV Gp51 envelope protein (Fragment) OS=Bovine leukemia virus OX=11901 GN=env PE=4 SV=1
ORIGIN

        1 ---------- ---------- ---------- ---------- ---------- ----------
       61 ---------- ---------- --T--LDSVN GYPKIYWPPP QGRRRFGARA MVTYD-CEPR
      121 CPYVGADRFD CPHWDNAS-- ---------- ---------- ---------- ----------
      181 ---------- ---------- ---------- ---------- ---------- ----------
      241 ---------- ---------- ---------- ---------- ---------- ----------
      301 ---------- ---------- ---------- QADQGSFYVN HQILFLHLKQ CHGIFTLTWE
      361 IWGYDPLITF SLHKIPDPPQ P----DFPQL NSDWVPSVRS WALLLNQTAR AFP-------
      421 ---DCAICWE PSPPWAPEIL VYNKTISSSG PG-------- -LALPDAQ-- ----------
      481 ---------- ---------- ---------- ---------- ---------- ----------
      541 ---------- ---------- ---------- ---------- ---------- ----------
      601 ---------- ---------- ---------- ---------- ---------- ----------
      661 ---------- ---------- ---------- ---------- ---------- ----------
      721 ---------- -------
//
LOCUS       tr|M4HM06|M4HM06_BLV Envelope glycoprotein gPr72 (Fragment) OS=Bovine leukemia virus OX=11901 GN=env PE=4 SV=1       737 aa
DEFINITION  tr|M4HM06|M4HM06_BLV Envelope glycoprotein gPr72 (Fragment) OS=Bovine leukemia virus OX=11901 GN=env PE=4 SV=1     737 aa
TITLE       tr|M4HM06|M4HM06_BLV Envelope glycoprotein gPr72 (Fragment) OS=Bovine leukemia virus OX=11901 GN=env PE=4 SV=1
ORIGIN

        1 MPKERRSRRR PQPIIRWVSL TLTLLALCQP IQTWRCSLSL GNQQWMTTYN QEAK----FS
       61 ISIDQILEAH NQSPFCPRSP RYT--LDFVN GYPKIYWPPP QGRRRFGARA MVTYD-CEPR
      121 CPYVGADRFD CPHWDNAS-- ---------- ---------- ---------- ----------
      181 ---------- ---------- ---------- ---------- ---------- ----------
      241 ---------- ---------- ---------- ---------- ---------- ----------
      301 ---------- ---------- ---------- QADQGSFYVN HQILFLHLRQ CHGIFTLTWE
      361 IWGYDPLITF SLHKIPDPPQ P----DFPQL NSDWVPSVRS WALLLNQTAR AFP-------
      421 ---DCAICWE PSPPWAPEIL VYNKTISSSG PG-------- -LALPDAQIF WVNTSLFNTT
      481 QGWHHPSQRL LFNVSQGNAL LLPPISLVNL STASSAPPTR VRRSPVAALT LGLALSVGLT
      541 GINVAVSAFS HQRLTSLIHV LEQDQQRLIT AINQTHYNLL NVASVVAQNR RGLDWLYIRL
      601 GFQSLCPTIN EPCCFLRIQN DSIVRLGDLQ PLSQRVSTDW QWPWNWDLGL TAWVRETIHS
      661 VLSLFLLALF LLFLAPCLIK CLTSRLLKLL RQAPHFPEIP FPPKPDSDYQ ALLPSAPEIY
      721 SHLSPT---- -------
//
LOCUS       tr|A0A0H5ARS0|A0A0H5ARS0_BLV Gp51 envelope protein (Fragment) OS=Bovine leukemia virus OX=11901 GN=env PE=4 SV=1       737 aa
DEFINITION  tr|A0A0H5ARS0|A0A0H5ARS0_BLV Gp51 envelope protein (Fragment) OS=Bovine leukemia virus OX=11901 GN=env PE=4 SV=1     737 aa
TITLE       tr|A0A0H5ARS0|A0A0H5ARS0_BLV Gp51 envelope protein (Fragment) OS=Bovine leukemia virus OX=11901 GN=env PE=4 SV=1
ORIGIN

        1 ---------- ---------- ---------- ---------- ---------- ----------
       61 ---------- ---------- --T--LDFVN GYPKIYWPPP QGRRRFGARA MVTYD-CEPR
      121 CPYVGADRFD CPHWDNAS-- ---------- ---------- ---------- ----------
      181 ---------- ---------- ---------- ---------- ---------- ----------
      241 ---------- ---------- ---------- ---------- ---------- ----------
      301 ---------- ---------- ---------- QTDQGSFYVD HQILFLHLKQ CHGIFTLTWE
      361 IWGYDPLITF SLHKIPDPPQ P----DFPQL NSDWVPSVRS WALLLNQTAR AFP-------
      421 ---DCAICWE PSPPWAPEIL VYNKTISSSG PG-------- -LALPDAQ-- ----------
      481 ---------- ---------- ---------- ---------- ---------- ----------
      541 ---------- ---------- ---------- ---------- ---------- ----------
      601 ---------- ---------- ---------- ---------- ---------- ----------
      661 ---------- ---------- ---------- ---------- ---------- ----------
      721 ---------- -------
//
LOCUS       tr|S5PW74|S5PW74_BLV Glycoprotein (Fragment) OS=Bovine leukemia virus OX=11901 GN=env PE=4 SV=1       737 aa
DEFINITION  tr|S5PW74|S5PW74_BLV Glycoprotein (Fragment) OS=Bovine leukemia virus OX=11901 GN=env PE=4 SV=1     737 aa
TITLE       tr|S5PW74|S5PW74_BLV Glycoprotein (Fragment) OS=Bovine leukemia virus OX=11901 GN=env PE=4 SV=1
ORIGIN

        1 ---------- ---------- ---------- ---------- ---------- ----------
       61 ---------- ---------- ---------- ---------P QGRRRFGARA MVTYD-CEPR
      121 CPYVGADRFD CPHWDNAS-- ---------- ---------- ---------- ----------
      181 ---------- ---------- ---------- ---------- ---------- ----------
      241 ---------- ---------- ---------- ---------- ---------- ----------
      301 ---------- ---------- ---------- QADQGSFYVN HQILSLHLKQ CHGIFTLTWE
      361 IWGYDPLITF SLHKIPDPPQ P----DFPQL NSDWVPSVRS WALLLNQTAR AFP-------
      421 ---DCAICWE PSPPWAPEIL VYNKTISSSG PG-------- -LA------- ----------
      481 ---------- ---------- ---------- ---------- ---------- ----------
      541 ---------- ---------- ---------- ---------- ---------- ----------
      601 ---------- ---------- ---------- ---------- ---------- ----------
      661 ---------- ---------- ---------- ---------- ---------- ----------
      721 ---------- -------
//
LOCUS       tr|A0A0H5AWM9|A0A0H5AWM9_BLV Gp51 envelope protein (Fragment) OS=Bovine leukemia virus OX=11901 GN=env PE=4 SV=1       737 aa
DEFINITION  tr|A0A0H5AWM9|A0A0H5AWM9_BLV Gp51 envelope protein (Fragment) OS=Bovine leukemia virus OX=11901 GN=env PE=4 SV=1     737 aa
TITLE       tr|A0A0H5AWM9|A0A0H5AWM9_BLV Gp51 envelope protein (Fragment) OS=Bovine leukemia virus OX=11901 GN=env PE=4 SV=1
ORIGIN

        1 ---------- ---------- ---------- ---------- ---------- ----------
       61 ---------- ---------- --T--LDSVN GYPKIYWPPP QGRRRFGARA MVTYD-CEPR
      121 CPYVGADRFD CPHWDNAS-- ---------- ---------- ---------- ----------
      181 ---------- ---------- ---------- ---------- ---------- ----------
      241 ---------- ---------- ---------- ---------- ---------- ----------
      301 ---------- ---------- ---------- QADQGSFYVN HQILFLHLKQ CHGIFTLTWE
      361 IWGYDPLITF SLHKIPDPPQ P----DFPQL NSDWVPSVRS WALLLNQTAR AFP-------
      421 ---DCAICWE PSPPWAPEIL VYNKTISSSG PG-------- -LALPDAQ-- ----------
      481 ---------- ---------- ---------- ---------- ---------- ----------
      541 ---------- ---------- ---------- ---------- ---------- ----------
      601 ---------- ---------- ---------- ---------- ---------- ----------
      661 ---------- ---------- ---------- ---------- ---------- ----------
      721 ---------- -------
//
LOCUS       tr|A9LY85|A9LY85_BLV Gp51 protein (Fragment) OS=Bovine leukemia virus OX=11901 GN=env PE=4 SV=1       737 aa
DEFINITION  tr|A9LY85|A9LY85_BLV Gp51 protein (Fragment) OS=Bovine leukemia virus OX=11901 GN=env PE=4 SV=1     737 aa
TITLE       tr|A9LY85|A9LY85_BLV Gp51 protein (Fragment) OS=Bovine leukemia virus OX=11901 GN=env PE=4 SV=1
ORIGIN

        1 ---------- ---------- ----LALCQP IQTWRCSLSL GNQQWMTAYN QEAK----FS
       61 ISIDQILEAH NQSPFCAKSP RYT--LDSVN GYPKIYWPPP QGRRRFGARA VVTYD-CEPR
      121 CPYVGADRFD CPHWDNAS-- ---------- ---------- ---------- ----------
      181 ---------- ---------- ---------- ---------- ---------- ----------
      241 ---------- ---------- ---------- ---------- ---------- ----------
      301 ---------- ---------- ---------- QADQGSFYVN HQILFLHLKQ CHGIFTLTWE
      361 IKGYDPLITF SLHKIPDPLQ P----DLPQL NSDWVPSVRS WALLLNQTAR AFP-------
      421 ---DCAICWE PSPPWAPEIL VYNKTISSSG PG-------- -LALPDAQIF WVNTSSFNTT
      481 QGWHHPSQRL LFNVS----- ---------- ---------- ---------- ----------
      541 ---------- ---------- ---------- ---------- ---------- ----------
      601 ---------- ---------- ---------- ---------- ---------- ----------
      661 ---------- ---------- ---------- ---------- ---------- ----------
      721 ---------- -------
//
LOCUS       tr|A0A1B4Z3A5|A0A1B4Z3A5_BLV Gp51 (Fragment) OS=Bovine leukemia virus OX=11901 GN=env PE=4 SV=1       737 aa
DEFINITION  tr|A0A1B4Z3A5|A0A1B4Z3A5_BLV Gp51 (Fragment) OS=Bovine leukemia virus OX=11901 GN=env PE=4 SV=1     737 aa
TITLE       tr|A0A1B4Z3A5|A0A1B4Z3A5_BLV Gp51 (Fragment) OS=Bovine leukemia virus OX=11901 GN=env PE=4 SV=1
ORIGIN

        1 ---------- ---------- ---------- ---------- ---------- ----------
       61 ---------- ---------- ---------- ----IYWPPP QGRRRFGARA MVTYD-CEPR
      121 CPYVGADLFD CPHWDNAS-- ---------- ---------- ---------- ----------
      181 ---------- ---------- ---------- ---------- ---------- ----------
      241 ---------- ---------- ---------- ---------- ---------- ----------
      301 ---------- ---------- ---------- QADQGSFYVN HQTLFLHLKQ CHGIFTLTWE
      361 IWGYDPLITF SLHKIPDPPQ P----DFPQL NSDWVPSVRS WALLLNQTAR AFP-------
      421 ---DCAICWE PSPPWAPEIL VYNKTISSSG PG-------- -LALPDAQ-- ----------
      481 ---------- ---------- ---------- ---------- ---------- ----------
      541 ---------- ---------- ---------- ---------- ---------- ----------
      601 ---------- ---------- ---------- ---------- ---------- ----------
      661 ---------- ---------- ---------- ---------- ---------- ----------
      721 ---------- -------
//
LOCUS       tr|E5FJ67|E5FJ67_BLV Glycoprotein (Fragment) OS=Bovine leukemia virus OX=11901 GN=env PE=4 SV=2       737 aa
DEFINITION  tr|E5FJ67|E5FJ67_BLV Glycoprotein (Fragment) OS=Bovine leukemia virus OX=11901 GN=env PE=4 SV=2     737 aa
TITLE       tr|E5FJ67|E5FJ67_BLV Glycoprotein (Fragment) OS=Bovine leukemia virus OX=11901 GN=env PE=4 SV=2
ORIGIN

        1 ---------- ---------- ---------- ---------- ---------- ----------
       61 ---------- ---------- ---------- ---------P QGRRRFGARA MVTYD-CEPR
      121 CPYVGADRFD CPHWDNAS-- ---------- ---------- ---------- ----------
      181 ---------- ---------- ---------- ---------- ---------- ----------
      241 ---------- ---------- ---------- ---------- ---------- ----------
      301 ---------- ---------- ---------- QADQGSFYVN HQILFLHLKQ CHGIFTLTWE
      361 IWGYDPLITF SLHKIPDPPQ P----DFPQL NSDWVPSVRS WALLLNQTAR AFP-------
      421 ---DCAICWE PSPPWAPEIL VYNKTISSSG PG-------- -LA------- ----------
      481 ---------- ---------- ---------- ---------- ---------- ----------
      541 ---------- ---------- ---------- ---------- ---------- ----------
      601 ---------- ---------- ---------- ---------- ---------- ----------
      661 ---------- ---------- ---------- ---------- ---------- ----------
      721 ---------- -------
//
LOCUS       tr|E5RV67|E5RV67_BLV Envelope polyprotein (Fragment) OS=Bovine leukemia virus OX=11901 GN=env PE=4 SV=1       737 aa
DEFINITION  tr|E5RV67|E5RV67_BLV Envelope polyprotein (Fragment) OS=Bovine leukemia virus OX=11901 GN=env PE=4 SV=1     737 aa
TITLE       tr|E5RV67|E5RV67_BLV Envelope polyprotein (Fragment) OS=Bovine leukemia virus OX=11901 GN=env PE=4 SV=1
ORIGIN

        1 ---------- ---------- ---------- ---------- ---------- ----------
       61 ---------- ---------- ---------- ------WPPP QGRRRFGARA MVTYD-CEPR
      121 CPYVGADRFD CPHWDNAS-- ---------- ---------- ---------- ----------
      181 ---------- ---------- ---------- ---------- ---------- ----------
      241 ---------- ---------- ---------- ---------- ---------- ----------
      301 ---------- ---------- ---------- QADQGSFYVN HQILFLHLKQ CHGIFTLTWE
      361 IWGYDPLITF SLHKIPDPPQ P----DFPQL NSDWVPSVRS WALLLNQTAR AFP-------
      421 ---------- ---------- ---------- ---------- ---------- ----------
      481 ---------- ---------- ---------- ---------- ---------- ----------
      541 ---------- ---------- ---------- ---------- ---------- ----------
      601 ---------- ---------- ---------- ---------- ---------- ----------
      661 ---------- ---------- ---------- ---------- ---------- ----------
      721 ---------- -------
//
LOCUS       tr|A0A2S1Q520|A0A2S1Q520_BLV Envelope glycoprotein (Fragment) OS=Bovine leukemia virus OX=11901 GN=env PE=4 SV=1       737 aa
DEFINITION  tr|A0A2S1Q520|A0A2S1Q520_BLV Envelope glycoprotein (Fragment) OS=Bovine leukemia virus OX=11901 GN=env PE=4 SV=1     737 aa
TITLE       tr|A0A2S1Q520|A0A2S1Q520_BLV Envelope glycoprotein (Fragment) OS=Bovine leukemia virus OX=11901 GN=env PE=4 SV=1
ORIGIN

        1 ---------- ---------- ---------- ---------- ---------- ----------
       61 ---------- ---------- ---------- ---------- ----RFGARA MVTYD-CEPR
      121 CPYVGADRFD CPHWDNAS-- ---------- ---------- ---------- ----------
      181 ---------- ---------- ---------- ---------- ---------- ----------
      241 ---------- ---------- ---------- ---------- ---------- ----------
      301 ---------- ---------- ---------- QADQGSFYVN HQILFLHLKQ CHGIFTLTWE
      361 IWGYDPLITF SLHKIPDPPQ P----DFPQL NSDWVPSVRS WALLLNQTAR AFP-------
      421 ---DCAICWE PSPPWAPEIL VYNKTISSSG PG-------- -LALPDAQIF WVNTSSFNTT
      481 QGWHHPS--- ---------- ---------- ---------- ---------- ----------
      541 ---------- ---------- ---------- ---------- ---------- ----------
      601 ---------- ---------- ---------- ---------- ---------- ----------
      661 ---------- ---------- ---------- ---------- ---------- ----------
      721 ---------- -------
//
LOCUS       tr|A0A0H5AWJ4|A0A0H5AWJ4_BLV Gp51 envelope protein (Fragment) OS=Bovine leukemia virus OX=11901 GN=env PE=4 SV=1       737 aa
DEFINITION  tr|A0A0H5AWJ4|A0A0H5AWJ4_BLV Gp51 envelope protein (Fragment) OS=Bovine leukemia virus OX=11901 GN=env PE=4 SV=1     737 aa
TITLE       tr|A0A0H5AWJ4|A0A0H5AWJ4_BLV Gp51 envelope protein (Fragment) OS=Bovine leukemia virus OX=11901 GN=env PE=4 SV=1
ORIGIN

        1 ---------- ---------- ---------- ---------- ---------- ----------
       61 ---------- ---------- --T--LDSVN GYPKIYWPPP QGRRRFGARA MVTYD-CEPR
      121 CPYVGADRFD CPHWDNAS-- ---------- ---------- ---------- ----------
      181 ---------- ---------- ---------- ---------- ---------- ----------
      241 ---------- ---------- ---------- ---------- ---------- ----------
      301 ---------- ---------- ---------- QADQGSFYVN HQILFLHLKQ CHGIFTLTWE
      361 IWGYDPLITF SLHKIPDPPQ P----DFPQL NSDWVPSVRS WALLLNQTAR AFP-------
      421 ---DCAICWE PSPPWAPEIL VYNKTISSSG PG-------- -LALPDAQ-- ----------
      481 ---------- ---------- ---------- ---------- ---------- ----------
      541 ---------- ---------- ---------- ---------- ---------- ----------
      601 ---------- ---------- ---------- ---------- ---------- ----------
      661 ---------- ---------- ---------- ---------- ---------- ----------
      721 ---------- -------
//
LOCUS       tr|A0A3G5BAZ9|A0A3G5BAZ9_BLV Envelope protein (Fragment) OS=Bovine leukemia virus OX=11901 GN=env PE=4 SV=1       737 aa
DEFINITION  tr|A0A3G5BAZ9|A0A3G5BAZ9_BLV Envelope protein (Fragment) OS=Bovine leukemia virus OX=11901 GN=env PE=4 SV=1     737 aa
TITLE       tr|A0A3G5BAZ9|A0A3G5BAZ9_BLV Envelope protein (Fragment) OS=Bovine leukemia virus OX=11901 GN=env PE=4 SV=1
ORIGIN

        1 ---------- ---------- ---------- ---------- ---------- ----------
       61 ---------- -------KSP RYT--LDFVN GYPKIYWPPP QGRRRFGARA MVTYD-CEPR
      121 CPYVGADHFD CPHWDNAS-- ---------- ---------- ---------- ----------
      181 ---------- ---------- ---------- ---------- ---------- ----------
      241 ---------- ---------- ---------- ---------- ---------- ----------
      301 ---------- ---------- ---------- QADQGSFYVN HQTLFLHLKQ CHGIFTLTWE
      361 IWGYDPLITF SLHKIPDPPQ P----D---- ---------- ---------- ----------
      421 ---------- ---------- ---------- ---------- ---------- ----------
      481 ---------- ---------- ---------- ---------- ---------- ----------
      541 ---------- ---------- ---------- ---------- ---------- ----------
      601 ---------- ---------- ---------- ---------- ---------- ----------
      661 ---------- ---------- ---------- ---------- ---------- ----------
      721 ---------- -------
//
LOCUS       tr|M4GVG4|M4GVG4_BLV Envelope glycoprotein (Fragment) OS=Bovine leukemia virus OX=11901 GN=env PE=4 SV=1       737 aa
DEFINITION  tr|M4GVG4|M4GVG4_BLV Envelope glycoprotein (Fragment) OS=Bovine leukemia virus OX=11901 GN=env PE=4 SV=1     737 aa
TITLE       tr|M4GVG4|M4GVG4_BLV Envelope glycoprotein (Fragment) OS=Bovine leukemia virus OX=11901 GN=env PE=4 SV=1
ORIGIN

        1 ---------- ---------- ---------- ---WRCSLSL GNQQWMTTYN QEAK----FS
       61 ISIDQILEAH NQSPFCARSP RYT--LDFVN GYPKIYWPPP QGRRRFGARA MVTYD-CEPR
      121 CPYVGADRFD CPHWDNAS-- ---------- ---------- ---------- ----------
      181 ---------- ---------- ---------- ---------- ---------- ----------
      241 ---------- ---------- ---------- ---------- ---------- ----------
      301 ---------- ---------- ---------- QADQGSFYVN HQILFLHLKQ CHGIFTLTWE
      361 IWGYDPLITF SLHKIPDPPQ P----DFPQL NSDWVPSVRS WALLLNQTAR AFP-------
      421 ---DCAICWE PSPPWAPEIL VYNKTISSSG PG-------- -LALPDAQIF WVNTSLFNTT
      481 QGWHHPSQRL LFNVSQGNAL LLPPISLVNL STVSSAPPAR VRR------- ----------
      541 ---------- ---------- ---------- ---------- ---------- ----------
      601 ---------- ---------- ---------- ---------- ---------- ----------
      661 ---------- ---------- ---------- ---------- ---------- ----------
      721 ---------- -------
//
LOCUS       tr|A0A0H5AS22|A0A0H5AS22_BLV Gp51 envelope protein (Fragment) OS=Bovine leukemia virus OX=11901 GN=env PE=4 SV=1       737 aa
DEFINITION  tr|A0A0H5AS22|A0A0H5AS22_BLV Gp51 envelope protein (Fragment) OS=Bovine leukemia virus OX=11901 GN=env PE=4 SV=1     737 aa
TITLE       tr|A0A0H5AS22|A0A0H5AS22_BLV Gp51 envelope protein (Fragment) OS=Bovine leukemia virus OX=11901 GN=env PE=4 SV=1
ORIGIN

        1 ---------- ---------- ---------- ---------- ---------- ----------
       61 ---------- ---------- --T--LDSVN GYPKIYWPPP QGRRRFGARA MVTYD-CEPR
      121 CPYVGADRFD CPHWDNAS-- ---------- ---------- ---------- ----------
      181 ---------- ---------- ---------- ---------- ---------- ----------
      241 ---------- ---------- ---------- ---------- ---------- ----------
      301 ---------- ---------- ---------- QADQGSFYVN HQILFLHLKQ CHGIFTLTWE
      361 IWGYDPLITF SLHKIPDPPQ P----DFPQL NSDWVPSVRS WALLLNQTAR AFP-------
      421 ---DCAICWE PSPPWAPEIL VYNKTISSSG PG-------- -LALPDAQ-- ----------
      481 ---------- ---------- ---------- ---------- ---------- ----------
      541 ---------- ---------- ---------- ---------- ---------- ----------
      601 ---------- ---------- ---------- ---------- ---------- ----------
      661 ---------- ---------- ---------- ---------- ---------- ----------
      721 ---------- -------
//
LOCUS       tr|M4HM18|M4HM18_BLV Envelope glycoprotein pr72 (Fragment) OS=Bovine leukemia virus OX=11901 GN=env PE=4 SV=1       737 aa
DEFINITION  tr|M4HM18|M4HM18_BLV Envelope glycoprotein pr72 (Fragment) OS=Bovine leukemia virus OX=11901 GN=env PE=4 SV=1     737 aa
TITLE       tr|M4HM18|M4HM18_BLV Envelope glycoprotein pr72 (Fragment) OS=Bovine leukemia virus OX=11901 GN=env PE=4 SV=1
ORIGIN

        1 MPKERRSRRR PQPIIRWVSL TLTLLALCQP IQTWRCSLSL GNQQWMTIYN QEAK----FS
       61 ISIDQILEAH NQSPFCARSP RYT--LDFVN GYPKIYWPPP QGRRRFGARA MVTYD-CEPR
      121 CPYVGADRFD CPHWDNAS-- ---------- ---------- ---------- ----------
      181 ---------- ---------- ---------- ---------- ---------- ----------
      241 ---------- ---------- ---------- ---------- ---------- ----------
      301 ---------- ---------- ---------- QADQGSFYVN HQILSLHLKQ CHGIFTLTWE
      361 IWGYDPLITF SLHKIPDPPQ P----DFPQL NSDWVPSVRS WALLLNQTAR AFP-------
      421 ---DCAICWE PSPPWAPEIL VYNKTISSSG PG-------- -LALPDAQIF WVNTSLFNTT
      481 QGWHHPSQRL LFNVSQGNAL LLPPISLVNL STVSSAPPTR VRRSPVAALT LGLALSVGLT
      541 GINVAMSALS HQRLTSLIHV LEQDQQRLIT AINQTHYNLL NVASVVAQNR RGLDWLYIRL
      601 GFQSLCPTIN EPCCFLRIQN DSIIRLGDLQ PLSQRVSTDW QWPWNWDLGL TAWVRETIHS
      661 VLSLFLLALF LLFLAPCLIK CLTSRLLKLL RQAPHFPEIS FTPKPDPDYQ ALLPSAPEI-
      721 ---------- -------
//
LOCUS       tr|A0A0H5BC22|A0A0H5BC22_BLV Gp51 envelope protein (Fragment) OS=Bovine leukemia virus OX=11901 GN=env PE=4 SV=1       737 aa
DEFINITION  tr|A0A0H5BC22|A0A0H5BC22_BLV Gp51 envelope protein (Fragment) OS=Bovine leukemia virus OX=11901 GN=env PE=4 SV=1     737 aa
TITLE       tr|A0A0H5BC22|A0A0H5BC22_BLV Gp51 envelope protein (Fragment) OS=Bovine leukemia virus OX=11901 GN=env PE=4 SV=1
ORIGIN

        1 ---------- ---------- ---------- ---------- ---------- ----------
       61 ---------- ---------- --T--LDSVN GYPKIYWPPP QGRRRFGARA MVTYD-CEPR
      121 CPYVGADRFD CPHWDNAS-- ---------- ---------- ---------- ----------
      181 ---------- ---------- ---------- ---------- ---------- ----------
      241 ---------- ---------- ---------- ---------- ---------- ----------
      301 ---------- ---------- ---------- QADQGSFYVN HQILFLHLKQ CHGIFTLTWE
      361 IWGYDPLITF SLHKIPDPPQ P----DFPQL NSDWVPSVRS WALLLNQTAR AFP-------
      421 ---DCAICWE PSPPWAPEIL VYNKTISGSG PG-------- -LALPDAQ-- ----------
      481 ---------- ---------- ---------- ---------- ---------- ----------
      541 ---------- ---------- ---------- ---------- ---------- ----------
      601 ---------- ---------- ---------- ---------- ---------- ----------
      661 ---------- ---------- ---------- ---------- ---------- ----------
      721 ---------- -------
//
LOCUS       tr|A0A0H5BC10|A0A0H5BC10_BLV Gp51 envelope protein (Fragment) OS=Bovine leukemia virus OX=11901 GN=env PE=4 SV=1       737 aa
DEFINITION  tr|A0A0H5BC10|A0A0H5BC10_BLV Gp51 envelope protein (Fragment) OS=Bovine leukemia virus OX=11901 GN=env PE=4 SV=1     737 aa
TITLE       tr|A0A0H5BC10|A0A0H5BC10_BLV Gp51 envelope protein (Fragment) OS=Bovine leukemia virus OX=11901 GN=env PE=4 SV=1
ORIGIN

        1 ---------- ---------- ---------- ---------- ---------- ----------
       61 ---------- ---------- ---------- ---------- ------GARA MVTYD-CEPR
      121 CPYVGADRFD CPHWDNAS-- ---------- ---------- ---------- ----------
      181 ---------- ---------- ---------- ---------- ---------- ----------
      241 ---------- ---------- ---------- ---------- ---------- ----------
      301 ---------- ---------- ---------- QADQGSFYVN HQILFLHLKQ CHGIFTLTWE
      361 IWGYDPLITF SLHKIPDPPQ P----DFPQL NSDWVPSVRS WALLLNQTAR AFP-------
      421 ---DCAICWE PSPPWAPEIL VYNKTISSSG PG-------- -LALPDAQ-- ----------
      481 ---------- ---------- ---------- ---------- ---------- ----------
      541 ---------- ---------- ---------- ---------- ---------- ----------
      601 ---------- ---------- ---------- ---------- ---------- ----------
      661 ---------- ---------- ---------- ---------- ---------- ----------
      721 ---------- -------
//
LOCUS       tr|A0A2S1Q566|A0A2S1Q566_BLV Envelope glycoprotein (Fragment) OS=Bovine leukemia virus OX=11901 GN=env PE=4 SV=1       737 aa
DEFINITION  tr|A0A2S1Q566|A0A2S1Q566_BLV Envelope glycoprotein (Fragment) OS=Bovine leukemia virus OX=11901 GN=env PE=4 SV=1     737 aa
TITLE       tr|A0A2S1Q566|A0A2S1Q566_BLV Envelope glycoprotein (Fragment) OS=Bovine leukemia virus OX=11901 GN=env PE=4 SV=1
ORIGIN

        1 ---------- ---------- ---------- ---------- ---------- ----------
       61 ---------- ---------- ---------- ---------- ----RFGARG MVTYD-CEPR
      121 CPYVGADRFD CPHWDNAS-- ---------- ---------- ---------- ----------
      181 ---------- ---------- ---------- ---------- ---------- ----------
      241 ---------- ---------- ---------- ---------- ---------- ----------
      301 ---------- ---------- ---------- QADQGSFYVN HQILFLHLKQ CHGIFTLTWE
      361 IWGYDPLITF SLHKIPDPPQ P----DFPQL NSDWVPSVRS WALLLNQTAR AFP-------
      421 ---DCAICWE PSPPWAPEIL VYNKTISSSG PG-------- -LALPDAQIF WVNTSSFNTT
      481 QGWHHPS--- ---------- ---------- ---------- ---------- ----------
      541 ---------- ---------- ---------- ---------- ---------- ----------
      601 ---------- ---------- ---------- ---------- ---------- ----------
      661 ---------- ---------- ---------- ---------- ---------- ----------
      721 ---------- -------
//
LOCUS       tr|A0A3G2C581|A0A3G2C581_BLV Envelope glycoprotein OS=Bovine leukemia virus OX=11901 GN=env PE=4 SV=1       737 aa
DEFINITION  tr|A0A3G2C581|A0A3G2C581_BLV Envelope glycoprotein OS=Bovine leukemia virus OX=11901 GN=env PE=4 SV=1     737 aa
TITLE       tr|A0A3G2C581|A0A3G2C581_BLV Envelope glycoprotein OS=Bovine leukemia virus OX=11901 GN=env PE=4 SV=1
ORIGIN

        1 MPKERRSRRR PQPIIRWVSL TLTLLALCRP IQTWRCSLSL GNQQWMTAYN QEAK----FS
       61 ISIDQILEAH NQSPFCAKSP RYT--LDSVN GYPKIYWPPP QGRRRFGARA MVTYD-CEPR
      121 CPYVGADRFD CPHWDNAS-- ---------- ---------- ---------- ----------
      181 ---------- ---------- ---------- ---------- ---------- ----------
      241 ---------- ---------- ---------- ---------- ---------- ----------
      301 ---------- ---------- ---------- QADQGSFYVN HQILFLHLKQ CHGIFTLTWE
      361 IWGYDPLITF SLHKIPDPPQ P----DFPQL DSNWVPSVRS WALLLNQTAR AFP-------
      421 ---DCAICWE PSPPWAPEIL VYNKTISSSG PG-------- -LALPDAQIF WVNTSSFNTT
      481 QGWHHPSQRL LFNVSQGNAL LLPPISLVNL STVSSAPPTR VRRSPVAALT LGLALSVGLT
      541 GINVAVSALS HQRLTSLIHV LEQDQQRLIT AINQTHYNLL NVASVVAQNR RGLDWLYIRL
      601 GFQSLCPTIN EPCCFLRIQN DSIIRLGDLQ PLSQRVSTDW QWPWNWDLGL TAWVRETIHS
      661 VLSLFLLALF LLFLAPCLIK CLTSRLLKLL RQAPHFPEIS LTPKPDSDYQ ALLPSAPEIY
      721 SHLSPVKPYY INLRPCP
//
LOCUS       tr|A0A2S1Q4Y4|A0A2S1Q4Y4_BLV Envelope glycoprotein (Fragment) OS=Bovine leukemia virus OX=11901 GN=env PE=4 SV=1       737 aa
DEFINITION  tr|A0A2S1Q4Y4|A0A2S1Q4Y4_BLV Envelope glycoprotein (Fragment) OS=Bovine leukemia virus OX=11901 GN=env PE=4 SV=1     737 aa
TITLE       tr|A0A2S1Q4Y4|A0A2S1Q4Y4_BLV Envelope glycoprotein (Fragment) OS=Bovine leukemia virus OX=11901 GN=env PE=4 SV=1
ORIGIN

        1 ---------- ---------- ---------- ---------- ---------- ----------
       61 ---------- ---------- ---------- ---------- ----RFGARA MVTYD-CEPR
      121 CPYVGADRFD CPHWDNAS-- ---------- ---------- ---------- ----------
      181 ---------- ---------- ---------- ---------- ---------- ----------
      241 ---------- ---------- ---------- ---------- ---------- ----------
      301 ---------- ---------- ---------- QADQGSFYVN HQILFLHLKQ CHGIFTLTWE
      361 IWGYDPLITF SLHKIPDPPQ P----DFPQL NSDWVPSVRS WALLLNQTAR AFP-------
      421 ---DCAICWE PSPPWAPEIL VYNKTISSSG PG-------- -LALPDAQIF WVNTSSFNTT
      481 QGWHHPS--- ---------- ---------- ---------- ---------- ----------
      541 ---------- ---------- ---------- ---------- ---------- ----------
      601 ---------- ---------- ---------- ---------- ---------- ----------
      661 ---------- ---------- ---------- ---------- ---------- ----------
      721 ---------- -------
//
LOCUS       tr|A0A3G5BB01|A0A3G5BB01_BLV Envelope protein (Fragment) OS=Bovine leukemia virus OX=11901 GN=env PE=4 SV=1       737 aa
DEFINITION  tr|A0A3G5BB01|A0A3G5BB01_BLV Envelope protein (Fragment) OS=Bovine leukemia virus OX=11901 GN=env PE=4 SV=1     737 aa
TITLE       tr|A0A3G5BB01|A0A3G5BB01_BLV Envelope protein (Fragment) OS=Bovine leukemia virus OX=11901 GN=env PE=4 SV=1
ORIGIN

        1 ---------- ---------- ---------- ---------- ---------- ----------
       61 ---------- ---------- --------VN GYPKIYWPPP QGRRRFGARA MVTYD-CEPR
      121 CPYVGADRFD CPHWDNAS-- ---------- ---------- ---------- ----------
      181 ---------- ---------- ---------- ---------- ---------- ----------
      241 ---------- ---------- ---------- ---------- ---------- ----------
      301 ---------- ---------- ---------- QADQGSFYVN HQILFLHLKQ CHGIFTLTWE
      361 IWGYDPLIT- ---------- ---------- ---------- ---------- ----------
      421 ---------- ---------- ---------- ---------- ---------- ----------
      481 ---------- ---------- ---------- ---------- ---------- ----------
      541 ---------- ---------- ---------- ---------- ---------- ----------
      601 ---------- ---------- ---------- ---------- ---------- ----------
      661 ---------- ---------- ---------- ---------- ---------- ----------
      721 ---------- -------
//
LOCUS       tr|A0A2S1Q592|A0A2S1Q592_BLV Envelope glycoprotein (Fragment) OS=Bovine leukemia virus OX=11901 GN=env PE=4 SV=1       737 aa
DEFINITION  tr|A0A2S1Q592|A0A2S1Q592_BLV Envelope glycoprotein (Fragment) OS=Bovine leukemia virus OX=11901 GN=env PE=4 SV=1     737 aa
TITLE       tr|A0A2S1Q592|A0A2S1Q592_BLV Envelope glycoprotein (Fragment) OS=Bovine leukemia virus OX=11901 GN=env PE=4 SV=1
ORIGIN

        1 ---------- ---------- ---------- ---------- ---------- ----------
       61 ---------- ---------- ---------- ---------- ----RFGARA MVTYD-CEPR
      121 CPYVGADRFD CPHWDNAS-- ---------- ---------- ---------- ----------
      181 ---------- ---------- ---------- ---------- ---------- ----------
      241 ---------- ---------- ---------- ---------- ---------- ----------
      301 ---------- ---------- ---------- QADQGSFYVN HQILFLHLKQ CHGIFTLTWE
      361 IWGYDPLITF SLHKIPDPPQ P----DFPQL NSDWVPSVRS WALLLNQTAR AFP-------
      421 ---DCAICWE PSPPWAPEIL VYNKTISSSG PG-------- -LALPDAQIF WVNTSSFNTT
      481 QGWHHPS--- ---------- ---------- ---------- ---------- ----------
      541 ---------- ---------- ---------- ---------- ---------- ----------
      601 ---------- ---------- ---------- ---------- ---------- ----------
      661 ---------- ---------- ---------- ---------- ---------- ----------
      721 ---------- -------
//
LOCUS       tr|A0A1B4Z3C1|A0A1B4Z3C1_BLV Gp51 (Fragment) OS=Bovine leukemia virus OX=11901 GN=env PE=4 SV=1       737 aa
DEFINITION  tr|A0A1B4Z3C1|A0A1B4Z3C1_BLV Gp51 (Fragment) OS=Bovine leukemia virus OX=11901 GN=env PE=4 SV=1     737 aa
TITLE       tr|A0A1B4Z3C1|A0A1B4Z3C1_BLV Gp51 (Fragment) OS=Bovine leukemia virus OX=11901 GN=env PE=4 SV=1
ORIGIN

        1 ---------- ---------- ---------- ---------- ---------- ----------
       61 ---------- ---------- ---------- ----IYWPPP QGRRRFGARA MVTYD-CEPR
      121 CPYVGADRFD CPHWDNAS-- ---------- ---------- ---------- ----------
      181 ---------- ---------- ---------- ---------- ---------- ----------
      241 ---------- ---------- ---------- ---------- ---------- ----------
      301 ---------- ---------- ---------- QADQGSFHVN HQTLFLHLKQ CHGIFTLTWE
      361 IWGYDPLITF SLHKIPDPPQ P----DFPQL NSDWVPSVRS WALLLNQTAR AFP-------
      421 ---DCAICWE PSPPWAPEIL VYNKTISSSG PG-------- -LALPDAQ-- ----------
      481 ---------- ---------- ---------- ---------- ---------- ----------
      541 ---------- ---------- ---------- ---------- ---------- ----------
      601 ---------- ---------- ---------- ---------- ---------- ----------
      661 ---------- ---------- ---------- ---------- ---------- ----------
      721 ---------- -------
//
LOCUS       tr|A0A1L4BNQ5|A0A1L4BNQ5_BLV Envelope protein (Fragment) OS=Bovine leukemia virus OX=11901 GN=env PE=4 SV=1       737 aa
DEFINITION  tr|A0A1L4BNQ5|A0A1L4BNQ5_BLV Envelope protein (Fragment) OS=Bovine leukemia virus OX=11901 GN=env PE=4 SV=1     737 aa
TITLE       tr|A0A1L4BNQ5|A0A1L4BNQ5_BLV Envelope protein (Fragment) OS=Bovine leukemia virus OX=11901 GN=env PE=4 SV=1
ORIGIN

        1 ---------- ---------- ---------- ---------- ---------- ----------
       61 ---------- -------RSP RYT--LDFVN GYPKIYWPPP QGRRRFGARA MVTYD-CEPR
      121 CPYVGADHFD CPHWDNAS-- ---------- ---------- ---------- ----------
      181 ---------- ---------- ---------- ---------- ---------- ----------
      241 ---------- ---------- ---------- ---------- ---------- ----------
      301 ---------- ---------- ---------- QADQGSFYVN HQILFLHLKQ CHGIFTLTWE
      361 IWGYDPLIT- ---------- ---------- ---------- ---------- ----------
      421 ---------- ---------- ---------- ---------- ---------- ----------
      481 ---------- ---------- ---------- ---------- ---------- ----------
      541 ---------- ---------- ---------- ---------- ---------- ----------
      601 ---------- ---------- ---------- ---------- ---------- ----------
      661 ---------- ---------- ---------- ---------- ---------- ----------
      721 ---------- -------
//
LOCUS       tr|A0A1L4BNM8|A0A1L4BNM8_BLV Envelope protein (Fragment) OS=Bovine leukemia virus OX=11901 GN=env PE=4 SV=1       737 aa
DEFINITION  tr|A0A1L4BNM8|A0A1L4BNM8_BLV Envelope protein (Fragment) OS=Bovine leukemia virus OX=11901 GN=env PE=4 SV=1     737 aa
TITLE       tr|A0A1L4BNM8|A0A1L4BNM8_BLV Envelope protein (Fragment) OS=Bovine leukemia virus OX=11901 GN=env PE=4 SV=1
ORIGIN

        1 ---------- ---------- ---------- ---------- ---------- ----------
       61 ---------- -------RSP RYT--LDFVN GYPKIYWPPP QGRRRFGARA MVTYD-CEPR
      121 CPYVGADHFD CPHWDNAS-- ---------- ---------- ---------- ----------
      181 ---------- ---------- ---------- ---------- ---------- ----------
      241 ---------- ---------- ---------- ---------- ---------- ----------
      301 ---------- ---------- ---------- QADQGSFYVN HQILFLHLKQ CHGIFTLTWE
      361 IWGYDPLIT- ---------- ---------- ---------- ---------- ----------
      421 ---------- ---------- ---------- ---------- ---------- ----------
      481 ---------- ---------- ---------- ---------- ---------- ----------
      541 ---------- ---------- ---------- ---------- ---------- ----------
      601 ---------- ---------- ---------- ---------- ---------- ----------
      661 ---------- ---------- ---------- ---------- ---------- ----------
      721 ---------- -------
//
LOCUS       tr|F5BHA7|F5BHA7_BLV Envelope glycoprotein (Fragment) OS=Bovine leukemia virus OX=11901 GN=env PE=4 SV=1       737 aa
DEFINITION  tr|F5BHA7|F5BHA7_BLV Envelope glycoprotein (Fragment) OS=Bovine leukemia virus OX=11901 GN=env PE=4 SV=1     737 aa
TITLE       tr|F5BHA7|F5BHA7_BLV Envelope glycoprotein (Fragment) OS=Bovine leukemia virus OX=11901 GN=env PE=4 SV=1
ORIGIN

        1 ---------- ---------- ---------- ---------- ---------- ----------
       61 ---------- ---------- ---------- ---------P QGRRRFGARA MVTYD-CEPR
      121 CPYVGADHFD CPHWDNAS-- ---------- ---------- ---------- ----------
      181 ---------- ---------- ---------- ---------- ---------- ----------
      241 ---------- ---------- ---------- ---------- ---------- ----------
      301 ---------- ---------- ---------- QADQGSFYVN HQILFLHLRQ CHGIFTLTWE
      361 IWGYDPLITF SLHKIPDPPQ P----DFPQL NSDWVPSVRS WALLLNQTAR AFP-------
      421 ---DCAICWE PSPPWAPEIL VYNKTISSSG PG-------- -LA------- ----------
      481 ---------- ---------- ---------- ---------- ---------- ----------
      541 ---------- ---------- ---------- ---------- ---------- ----------
      601 ---------- ---------- ---------- ---------- ---------- ----------
      661 ---------- ---------- ---------- ---------- ---------- ----------
      721 ---------- -------
//
LOCUS       tr|A0A0H5AUI2|A0A0H5AUI2_BLV Gp51 envelope protein (Fragment) OS=Bovine leukemia virus OX=11901 GN=env PE=4 SV=1       737 aa
DEFINITION  tr|A0A0H5AUI2|A0A0H5AUI2_BLV Gp51 envelope protein (Fragment) OS=Bovine leukemia virus OX=11901 GN=env PE=4 SV=1     737 aa
TITLE       tr|A0A0H5AUI2|A0A0H5AUI2_BLV Gp51 envelope protein (Fragment) OS=Bovine leukemia virus OX=11901 GN=env PE=4 SV=1
ORIGIN

        1 ---------- ---------- ---------- ---------- ---------- ----------
       61 ---------- ---------- --T--LDSVN GYPKIYWPPP QGRRRFGARA MVTYD-CEPR
      121 CPYVGADRFD CPHWDNAS-- ---------- ---------- ---------- ----------
      181 ---------- ---------- ---------- ---------- ---------- ----------
      241 ---------- ---------- ---------- ---------- ---------- ----------
      301 ---------- ---------- ---------- QADQGSFYVN HQILFLHLKQ CHGIFTLTWE
      361 IWGYDPLITF SLHKIPDPPQ P----DFPQL NSDWVPSVRS WALLLNQTAR AFP-------
      421 ---DCAICWE PSPPWAPEIL VYNKTISSSG PG-------- -LALPDAQ-- ----------
      481 ---------- ---------- ---------- ---------- ---------- ----------
      541 ---------- ---------- ---------- ---------- ---------- ----------
      601 ---------- ---------- ---------- ---------- ---------- ----------
      661 ---------- ---------- ---------- ---------- ---------- ----------
      721 ---------- -------
//
LOCUS       tr|S5TKW6|S5TKW6_BLV Glycoprotein (Fragment) OS=Bovine leukemia virus OX=11901 GN=env PE=4 SV=1       737 aa
DEFINITION  tr|S5TKW6|S5TKW6_BLV Glycoprotein (Fragment) OS=Bovine leukemia virus OX=11901 GN=env PE=4 SV=1     737 aa
TITLE       tr|S5TKW6|S5TKW6_BLV Glycoprotein (Fragment) OS=Bovine leukemia virus OX=11901 GN=env PE=4 SV=1
ORIGIN

        1 ---------- ---------- ---------- ---------- ---------- ----------
       61 ---------- ---------- ---------- ---------P QGRRRFGARA MVTYD-CEPR
      121 CPYVGADHFD CPHWDNAS-- ---------- ---------- ---------- ----------
      181 ---------- ---------- ---------- ---------- ---------- ----------
      241 ---------- ---------- ---------- ---------- ---------- ----------
      301 ---------- ---------- ---------- QADQGSFYVN HQILFLHLKQ CHGIFTLTWE
      361 IWGYDPLITF SLHKIPDPPQ P----DFPQL NSDWVPSVRS WALLFNQTAR AFP-------
      421 ---DCAICWE PSPPWAPEIL VYNKTISSSG PG-------- -LA------- ----------
      481 ---------- ---------- ---------- ---------- ---------- ----------
      541 ---------- ---------- ---------- ---------- ---------- ----------
      601 ---------- ---------- ---------- ---------- ---------- ----------
      661 ---------- ---------- ---------- ---------- ---------- ----------
      721 ---------- -------
//
LOCUS       tr|A0A3G5BAX6|A0A3G5BAX6_BLV Envelope protein (Fragment) OS=Bovine leukemia virus OX=11901 GN=env PE=4 SV=1       737 aa
DEFINITION  tr|A0A3G5BAX6|A0A3G5BAX6_BLV Envelope protein (Fragment) OS=Bovine leukemia virus OX=11901 GN=env PE=4 SV=1     737 aa
TITLE       tr|A0A3G5BAX6|A0A3G5BAX6_BLV Envelope protein (Fragment) OS=Bovine leukemia virus OX=11901 GN=env PE=4 SV=1
ORIGIN

        1 ---------- ---------- ---------- ---------- ---------- ----------
       61 ---------- ---------- -------SVN GYPKIYWPPP QGRRRFGARA MVTYD-CEPR
      121 CPYVGADRFD CPHWDNAS-- ---------- ---------- ---------- ----------
      181 ---------- ---------- ---------- ---------- ---------- ----------
      241 ---------- ---------- ---------- ---------- ---------- ----------
      301 ---------- ---------- ---------- QADQGSFYVD HQILFLHLKQ CHGIFTLTWE
      361 IWGYDPLITF SLHKIPDPPQ P----D---- ---------- ---------- ----------
      421 ---------- ---------- ---------- ---------- ---------- ----------
      481 ---------- ---------- ---------- ---------- ---------- ----------
      541 ---------- ---------- ---------- ---------- ---------- ----------
      601 ---------- ---------- ---------- ---------- ---------- ----------
      661 ---------- ---------- ---------- ---------- ---------- ----------
      721 ---------- -------
//
LOCUS       tr|A0A2S1Q4Y1|A0A2S1Q4Y1_BLV Envelope glycoprotein (Fragment) OS=Bovine leukemia virus OX=11901 GN=env PE=4 SV=1       737 aa
DEFINITION  tr|A0A2S1Q4Y1|A0A2S1Q4Y1_BLV Envelope glycoprotein (Fragment) OS=Bovine leukemia virus OX=11901 GN=env PE=4 SV=1     737 aa
TITLE       tr|A0A2S1Q4Y1|A0A2S1Q4Y1_BLV Envelope glycoprotein (Fragment) OS=Bovine leukemia virus OX=11901 GN=env PE=4 SV=1
ORIGIN

        1 ---------- ---------- ---------- ---------- ---------- ----------
       61 ---------- ---------- ---------- ---------- ----RFGARA MVTYD-CEPR
      121 CPYVGADRFD CPHWDNAS-- ---------- ---------- ---------- ----------
      181 ---------- ---------- ---------- ---------- ---------- ----------
      241 ---------- ---------- ---------- ---------- ---------- ----------
      301 ---------- ---------- ---------- QADQGSFYVN HQILFLHLKQ CHGIFTLTWE
      361 IWGYDPLITF SLHKIPDPPQ P----DFPQL NSDWVPSVRS WALLLNQTAR AFP-------
      421 ---DCAICWE PSPPWAPEIL VYNKTISSSG PG-------- -LALPDAQIF WVNTSSFNTT
      481 QGWHHPS--- ---------- ---------- ---------- ---------- ----------
      541 ---------- ---------- ---------- ---------- ---------- ----------
      601 ---------- ---------- ---------- ---------- ---------- ----------
      661 ---------- ---------- ---------- ---------- ---------- ----------
      721 ---------- -------
//
LOCUS       tr|A0A023J7X0|A0A023J7X0_BLV Envelope glycoprotein OS=Bovine leukemia virus OX=11901 GN=env PE=4 SV=1       737 aa
DEFINITION  tr|A0A023J7X0|A0A023J7X0_BLV Envelope glycoprotein OS=Bovine leukemia virus OX=11901 GN=env PE=4 SV=1     737 aa
TITLE       tr|A0A023J7X0|A0A023J7X0_BLV Envelope glycoprotein OS=Bovine leukemia virus OX=11901 GN=env PE=4 SV=1
ORIGIN

        1 MPKERRSRRR PQPIIRWVSL TLTLLALCQP IQTWRCSLSL GNQQWMTIYN QEAK----FS
       61 ISIDQILEAH NQSPFCARSP RYT--LDFVN GYPKIYWPPP QGRRRFGARA MVTYD-CEPR
      121 CPYVGADRFD CPHWDNAS-- ---------- ---------- ---------- ----------
      181 ---------- ---------- ---------- ---------- ---------- ----------
      241 ---------- ---------- ---------- ---------- ---------- ----------
      301 ---------- ---------- ---------- QADQGSFYVH HQILFLHLKQ CHGIFTLTWE
      361 IWGYDPLITF SLHKIPDPPQ P----DFPQL NSDWVPSVRS WALLLNQTAR AFP-------
      421 ---DCAICWE PSPPWAPEIL VYNKTISSSG PG-------- -LALPDAQIF WVNTSLFNTT
      481 QGWHHPSQRL LFNVSQGNAL LLPPISLVNL STVSSAPPTR VRRSPVAALT LGLALSVGLT
      541 GINVAMSALS HQRLTSLIHV LEQDQQRLIT AINQTHYNLL NVASVVAQNR RGLDWLYIRL
      601 GFQSLCPTIN EPCCFLRIQN DSIIRLGDLQ PLSQRVSTDW QWPWNWDLGL TAWVRETIHS
      661 VLSLFLLALF LLFLAPCLIK CLTSRLLKLL RQAPHFPEIS FTPKPDPDYQ ALLPSAPEIY
      721 SHLSPAKPDY INLRPCP
//
LOCUS       tr|A0A0H5ARQ9|A0A0H5ARQ9_BLV Gp51 envelope protein (Fragment) OS=Bovine leukemia virus OX=11901 GN=env PE=4 SV=1       737 aa
DEFINITION  tr|A0A0H5ARQ9|A0A0H5ARQ9_BLV Gp51 envelope protein (Fragment) OS=Bovine leukemia virus OX=11901 GN=env PE=4 SV=1     737 aa
TITLE       tr|A0A0H5ARQ9|A0A0H5ARQ9_BLV Gp51 envelope protein (Fragment) OS=Bovine leukemia virus OX=11901 GN=env PE=4 SV=1
ORIGIN

        1 ---------- ---------- ---------- ---------- ---------- ----------
       61 ---------- ---------- --T--LDSVN GYPKIYWPPP QGRRRFGAKA MVTYD-CEPR
      121 CPYVGADRFD CPHWDNAS-- ---------- ---------- ---------- ----------
      181 ---------- ---------- ---------- ---------- ---------- ----------
      241 ---------- ---------- ---------- ---------- ---------- ----------
      301 ---------- ---------- ---------- QADQGSFYVN HQILFLHLKQ CHGIFTLTWE
      361 IWGYDPLITF SLHKIPDPPQ P----DFPQL NSDWVPSVRS WALLLNQTAR AFP-------
      421 ---DCAICWE PSPPWAPEIL VFNKTISSSG PG-------- -LALPDAQ-- ----------
      481 ---------- ---------- ---------- ---------- ---------- ----------
      541 ---------- ---------- ---------- ---------- ---------- ----------
      601 ---------- ---------- ---------- ---------- ---------- ----------
      661 ---------- ---------- ---------- ---------- ---------- ----------
      721 ---------- -------
//
LOCUS       tr|M4GWG3|M4GWG3_BLV Envelope glycoprotein (Fragment) OS=Bovine leukemia virus OX=11901 GN=env PE=4 SV=1       737 aa
DEFINITION  tr|M4GWG3|M4GWG3_BLV Envelope glycoprotein (Fragment) OS=Bovine leukemia virus OX=11901 GN=env PE=4 SV=1     737 aa
TITLE       tr|M4GWG3|M4GWG3_BLV Envelope glycoprotein (Fragment) OS=Bovine leukemia virus OX=11901 GN=env PE=4 SV=1
ORIGIN

        1 ---------- ---------- ---------- ---WRCSLSL GNQQWMTTYN QEAK----FS
       61 ISIDQILEAH NQSPFCPRSP RYT--LDFIN GYPKIYWPPP QGRRRFGARA MVTYD-CEPR
      121 CPYVGADHFD CPHWDNAS-- ---------- ---------- ---------- ----------
      181 ---------- ---------- ---------- ---------- ---------- ----------
      241 ---------- ---------- ---------- ---------- ---------- ----------
      301 ---------- ---------- ---------- QADQGSFYVN HQILFLHLKR CHGIFTLTWE
      361 IWGYDPLITF SLHKIPDPPQ P----DFPQL NSDWVPSVRS WALLLNQTAR AFP-------
      421 ---DCAICWE PSPPWAPEIL VYNKTISSSG PG-------- -LALPDAQIF WVNTSLFNTT
      481 QGWHHPSQRL LFNVSQGNAL LLPPISLVNL STASSAPPTR VRR------- ----------
      541 ---------- ---------- ---------- ---------- ---------- ----------
      601 ---------- ---------- ---------- ---------- ---------- ----------
      661 ---------- ---------- ---------- ---------- ---------- ----------
      721 ---------- -------
//
LOCUS       tr|C4PUB0|C4PUB0_BLV Gp51 protein (Fragment) OS=Bovine leukemia virus OX=11901 GN=env PE=4 SV=1       737 aa
DEFINITION  tr|C4PUB0|C4PUB0_BLV Gp51 protein (Fragment) OS=Bovine leukemia virus OX=11901 GN=env PE=4 SV=1     737 aa
TITLE       tr|C4PUB0|C4PUB0_BLV Gp51 protein (Fragment) OS=Bovine leukemia virus OX=11901 GN=env PE=4 SV=1
ORIGIN

        1 ---------- ---------- ---------- ---------- ---------- ----------
       61 ---------- ---------- --------VN GYPKIYWPPP QGRRRFGARA MVTYD-CEPR
      121 CPYVGADRFD CPHWDNAS-- ---------- ---------- ---------- ----------
      181 ---------- ---------- ---------- ---------- ---------- ----------
      241 ---------- ---------- ---------- ---------- ---------- ----------
      301 ---------- ---------- ---------- QADQGSFYVN HQILFLHLKQ CHGIFTLTWE
      361 IWGYDPLITF SLHKIPDPPQ P----DFPQL NSDWVPSV-- ---------- ----------
      421 ---------- ---------- ---------- ---------- ---------- ----------
      481 ---------- ---------- ---------- ---------- ---------- ----------
      541 ---------- ---------- ---------- ---------- ---------- ----------
      601 ---------- ---------- ---------- ---------- ---------- ----------
      661 ---------- ---------- ---------- ---------- ---------- ----------
      721 ---------- -------
//
LOCUS       tr|A0A1L4BNS5|A0A1L4BNS5_BLV Envelope protein (Fragment) OS=Bovine leukemia virus OX=11901 GN=env PE=4 SV=1       737 aa
DEFINITION  tr|A0A1L4BNS5|A0A1L4BNS5_BLV Envelope protein (Fragment) OS=Bovine leukemia virus OX=11901 GN=env PE=4 SV=1     737 aa
TITLE       tr|A0A1L4BNS5|A0A1L4BNS5_BLV Envelope protein (Fragment) OS=Bovine leukemia virus OX=11901 GN=env PE=4 SV=1
ORIGIN

        1 ---------- ---------- ---------- ---------- ---------- ----------
       61 ---------- -------RSP RYT--LDFVN GYPKIYWPPP QGRRRFGARA MVTYD-CEPR
      121 CPYVGADHFD CPHWDNAS-- ---------- ---------- ---------- ----------
      181 ---------- ---------- ---------- ---------- ---------- ----------
      241 ---------- ---------- ---------- ---------- ---------- ----------
      301 ---------- ---------- ---------- QADQGSFYVN HQILFLHLKQ CHGIFTLTWE
      361 IWGYDPLIT- ---------- ---------- ---------- ---------- ----------
      421 ---------- ---------- ---------- ---------- ---------- ----------
      481 ---------- ---------- ---------- ---------- ---------- ----------
      541 ---------- ---------- ---------- ---------- ---------- ----------
      601 ---------- ---------- ---------- ---------- ---------- ----------
      661 ---------- ---------- ---------- ---------- ---------- ----------
      721 ---------- -------
//
LOCUS       tr|E5RV61|E5RV61_BLV Envelope polyprotein (Fragment) OS=Bovine leukemia virus OX=11901 GN=env PE=4 SV=1       737 aa
DEFINITION  tr|E5RV61|E5RV61_BLV Envelope polyprotein (Fragment) OS=Bovine leukemia virus OX=11901 GN=env PE=4 SV=1     737 aa
TITLE       tr|E5RV61|E5RV61_BLV Envelope polyprotein (Fragment) OS=Bovine leukemia virus OX=11901 GN=env PE=4 SV=1
ORIGIN

        1 ---------- ---------- ---------- ---------- ---------- ----------
       61 ---------- ---------- ---------- ------WPPP QGRRRFGARA MVTYD-CEPR
      121 CPYVGADRFD CPHWDNAS-- ---------- ---------- ---------- ----------
      181 ---------- ---------- ---------- ---------- ---------- ----------
      241 ---------- ---------- ---------- ---------- ---------- ----------
      301 ---------- ---------- ---------- QADQGSFYVN HQILFLHLKQ CHGILTLTWE
      361 IWGYDPLITF SLHKIPDPPQ P----DFPQL NSDWVPSVRS WALLLNQTAR AFP-------
      421 ---------- ---------- ---------- ---------- ---------- ----------
      481 ---------- ---------- ---------- ---------- ---------- ----------
      541 ---------- ---------- ---------- ---------- ---------- ----------
      601 ---------- ---------- ---------- ---------- ---------- ----------
      661 ---------- ---------- ---------- ---------- ---------- ----------
      721 ---------- -------
//
LOCUS       tr|S5U2T9|S5U2T9_BLV Glycoprotein (Fragment) OS=Bovine leukemia virus OX=11901 GN=env PE=4 SV=1       737 aa
DEFINITION  tr|S5U2T9|S5U2T9_BLV Glycoprotein (Fragment) OS=Bovine leukemia virus OX=11901 GN=env PE=4 SV=1     737 aa
TITLE       tr|S5U2T9|S5U2T9_BLV Glycoprotein (Fragment) OS=Bovine leukemia virus OX=11901 GN=env PE=4 SV=1
ORIGIN

        1 ---------- ---------- ---------- ---------- ---------- ----------
       61 ---------- ---------- ---------- ---------P QGRRRFGARA MVTYD-CEPR
      121 CPYVGADHFD CPHWDNAS-- ---------- ---------- ---------- ----------
      181 ---------- ---------- ---------- ---------- ---------- ----------
      241 ---------- ---------- ---------- ---------- ---------- ----------
      301 ---------- ---------- ---------- QADQGSFYVN HQTLFLHLKQ CHGIFTLTWE
      361 IWGYDPLITF SLHKIPDPPQ P----DFPQL NSDWVPSVRS WALLLNQTAR AFP-------
      421 ---DCAICWE PSPPWAPEIL VYNKTISSSG PG-------- -LA------- ----------
      481 ---------- ---------- ---------- ---------- ---------- ----------
      541 ---------- ---------- ---------- ---------- ---------- ----------
      601 ---------- ---------- ---------- ---------- ---------- ----------
      661 ---------- ---------- ---------- ---------- ---------- ----------
      721 ---------- -------
//
LOCUS       tr|E5RV74|E5RV74_BLV Envelope polyprotein (Fragment) OS=Bovine leukemia virus OX=11901 GN=env PE=4 SV=1       737 aa
DEFINITION  tr|E5RV74|E5RV74_BLV Envelope polyprotein (Fragment) OS=Bovine leukemia virus OX=11901 GN=env PE=4 SV=1     737 aa
TITLE       tr|E5RV74|E5RV74_BLV Envelope polyprotein (Fragment) OS=Bovine leukemia virus OX=11901 GN=env PE=4 SV=1
ORIGIN

        1 ---------- ---------- ---------- ---------- ---------- ----------
       61 ---------- ---------- ---------- ------WPPP QGRRRFGARA MVTYD-CEPR
      121 CPYVGADRFD CPHWDNAS-- ---------- ---------- ---------- ----------
      181 ---------- ---------- ---------- ---------- ---------- ----------
      241 ---------- ---------- ---------- ---------- ---------- ----------
      301 ---------- ---------- ---------- QADQGSFYVN HQILFLHLKQ CHGIFTLTWE
      361 IWGYDPLITL SLHKIPDPPQ P----DFPQL SSDWVPSVRS WALLLNQTAR AFP-------
      421 ---------- ---------- ---------- ---------- ---------- ----------
      481 ---------- ---------- ---------- ---------- ---------- ----------
      541 ---------- ---------- ---------- ---------- ---------- ----------
      601 ---------- ---------- ---------- ---------- ---------- ----------
      661 ---------- ---------- ---------- ---------- ---------- ----------
      721 ---------- -------
//
LOCUS       tr|F5CJW7|F5CJW7_BLV Envelope glycoprotein (Fragment) OS=Bovine leukemia virus OX=11901 GN=env PE=4 SV=2       737 aa
DEFINITION  tr|F5CJW7|F5CJW7_BLV Envelope glycoprotein (Fragment) OS=Bovine leukemia virus OX=11901 GN=env PE=4 SV=2     737 aa
TITLE       tr|F5CJW7|F5CJW7_BLV Envelope glycoprotein (Fragment) OS=Bovine leukemia virus OX=11901 GN=env PE=4 SV=2
ORIGIN

        1 ----RRSRRR PQPIIRWVSL TLTLLALCQP IQTWRCSLSL GNQQWMTTYN QEAK----FS
       61 ISIDEILEAH NQSPFCARSP RYT--LDFVN GYPKIYWPPP QGRRRFGARA MVTYD-CEPR
      121 CPYVGADRFD CPHWDNAS-- ---------- ---------- ---------- ----------
      181 ---------- ---------- ---------- ---------- ---------- ----------
      241 ---------- ---------- ---------- ---------- ---------- ----------
      301 ---------- ---------- ---------- QADQGSFYVN HQILFLHLKQ CHGIFTLTWE
      361 IWGYDPLITF SLHKIPDPPQ P----DFPQL NSDWVPSVRS WALLLNQTAR AFP-------
      421 ---DCAICWE PSPPWAPEIL VYNKTISSSG PG-------- -LALPDAQIF WVNTSSFNTT
      481 QGWHHPSQRL LFNVSQGNAL LLPPISLVNL STVSSAPPTR VRR------- ----------
      541 ---------- ---------- ---------- ---------- ---------- ----------
      601 ---------- ---------- ---------- ---------- ---------- ----------
      661 ---------- ---------- ---------- ---------- ---------- ----------
      721 ---------- -------
//
LOCUS       tr|C4PUA1|C4PUA1_BLV Gp51 protein (Fragment) OS=Bovine leukemia virus OX=11901 GN=env PE=4 SV=1       737 aa
DEFINITION  tr|C4PUA1|C4PUA1_BLV Gp51 protein (Fragment) OS=Bovine leukemia virus OX=11901 GN=env PE=4 SV=1     737 aa
TITLE       tr|C4PUA1|C4PUA1_BLV Gp51 protein (Fragment) OS=Bovine leukemia virus OX=11901 GN=env PE=4 SV=1
ORIGIN

        1 ---------- ---------- ---------- ---------- ---------- ----------
       61 ---------- ---------- --------VN GYPKIYWPPP QGRRRFGARA MVTYD-CEPR
      121 CPYVGADRFD CPHWDNAS-- ---------- ---------- ---------- ----------
      181 ---------- ---------- ---------- ---------- ---------- ----------
      241 ---------- ---------- ---------- ---------- ---------- ----------
      301 ---------- ---------- ---------- QANQGSFYVN HQILSLHLKQ CHGIFTLTWE
      361 IWGYDPLITF SLHKIPDPPQ P----DFPQL NSDWVPSV-- ---------- ----------
      421 ---------- ---------- ---------- ---------- ---------- ----------
      481 ---------- ---------- ---------- ---------- ---------- ----------
      541 ---------- ---------- ---------- ---------- ---------- ----------
      601 ---------- ---------- ---------- ---------- ---------- ----------
      661 ---------- ---------- ---------- ---------- ---------- ----------
      721 ---------- -------
//
LOCUS       tr|A0A220VYZ9|A0A220VYZ9_BLV Gp30 transmembrane protein (Fragment) OS=Bovine leukemia virus OX=11901 GN=env PE=4 SV=1       737 aa
DEFINITION  tr|A0A220VYZ9|A0A220VYZ9_BLV Gp30 transmembrane protein (Fragment) OS=Bovine leukemia virus OX=11901 GN=env PE=4 SV=1     737 aa
TITLE       tr|A0A220VYZ9|A0A220VYZ9_BLV Gp30 transmembrane protein (Fragment) OS=Bovine leukemia virus OX=11901 GN=env PE=4 SV=1
ORIGIN

        1 ---------- ---------- ---------- ---------- ---------- ----------
       61 ---------- ---------- ---------- ---------- ---------- ----------
      121 ---------- ---------- ---------- ---------- ---------- ----------
      181 ---------- ---------- ---------- ---------- ---------- ----------
      241 ---------- ---------- ---------- ---------- ---------- ----------
      301 ---------- ---------- ---------- ---------- ---------- ----------
      361 --------SV VAQNRRGLDW L----YIRLG FQSLCPTINE PCCFLRIQND SIIRLGDLQP
      421 LSQRVSTDWQ WPWNWDLGLT AWVRETIHSV LSLFLLALFL LFLAPCLIKC LTSRLLKLLR
      481 QAPHFPEISL TPKPDSDYQA LLPSAPEIYS -HLSPVKPDY INLRPCP--- ----------
      541 ---------- ---------- ---------- ---------- ---------- ----------
      601 ---------- ---------- ---------- ---------- ---------- ----------
      661 ---------- ---------- ---------- ---------- ---------- ----------
      721 ---------- -------
//
LOCUS       tr|A0A2S1Q511|A0A2S1Q511_BLV Envelope glycoprotein (Fragment) OS=Bovine leukemia virus OX=11901 GN=env PE=4 SV=1       737 aa
DEFINITION  tr|A0A2S1Q511|A0A2S1Q511_BLV Envelope glycoprotein (Fragment) OS=Bovine leukemia virus OX=11901 GN=env PE=4 SV=1     737 aa
TITLE       tr|A0A2S1Q511|A0A2S1Q511_BLV Envelope glycoprotein (Fragment) OS=Bovine leukemia virus OX=11901 GN=env PE=4 SV=1
ORIGIN

        1 ---------- ---------- ---------- ---------- ---------- ----------
       61 ---------- ---------- ---------- ---------- ----RFGARA MVTYD-CEPR
      121 CPYVGADRFD CPHWDNAS-- ---------- ---------- ---------- ----------
      181 ---------- ---------- ---------- ---------- ---------- ----------
      241 ---------- ---------- ---------- ---------- ---------- ----------
      301 ---------- ---------- ---------- QADQGSFYVN HQILFLHLKQ CHGIFTLTWE
      361 IWGYDPLITF SLHKIPDPPQ P----DFPQL NSDWVPSVRS WALLLNQTAR AFP-------
      421 ---DCAICWE PSPPWAPEIL VYNKTISSSG PG-------- -LALPDAQIF WVNTSSFNTT
      481 QGWHHPS--- ---------- ---------- ---------- ---------- ----------
      541 ---------- ---------- ---------- ---------- ---------- ----------
      601 ---------- ---------- ---------- ---------- ---------- ----------
      661 ---------- ---------- ---------- ---------- ---------- ----------
      721 ---------- -------
//
LOCUS       tr|E5FJ77|E5FJ77_BLV Glycoprotein (Fragment) OS=Bovine leukemia virus OX=11901 GN=env PE=4 SV=2       737 aa
DEFINITION  tr|E5FJ77|E5FJ77_BLV Glycoprotein (Fragment) OS=Bovine leukemia virus OX=11901 GN=env PE=4 SV=2     737 aa
TITLE       tr|E5FJ77|E5FJ77_BLV Glycoprotein (Fragment) OS=Bovine leukemia virus OX=11901 GN=env PE=4 SV=2
ORIGIN

        1 ---------- ---------- ---------- ---------- ---------- ----------
       61 ---------- ---------- ---------- ---------P QGRRRFGARA MVTYD-CEPR
      121 CPYVGADHFD CPHWDNAS-- ---------- ---------- ---------- ----------
      181 ---------- ---------- ---------- ---------- ---------- ----------
      241 ---------- ---------- ---------- ---------- ---------- ----------
      301 ---------- ---------- ---------- QADQGSFYVN HQTLFLHLKQ CHGIFTLTWE
      361 IWGYDPLITF SLHKIPDPPQ P----DFPQL NSDWVPSVRS WALLLNQTAR AFP-------
      421 ---DCAICWE PSPPWAPEIL VYNKTISSSG PG-------- -LA------- ----------
      481 ---------- ---------- ---------- ---------- ---------- ----------
      541 ---------- ---------- ---------- ---------- ---------- ----------
      601 ---------- ---------- ---------- ---------- ---------- ----------
      661 ---------- ---------- ---------- ---------- ---------- ----------
      721 ---------- -------
//
LOCUS       tr|A9LXX9|A9LXX9_BLV Envelope glycoprotein (Fragment) OS=Bovine leukemia virus OX=11901 GN=env PE=4 SV=1       737 aa
DEFINITION  tr|A9LXX9|A9LXX9_BLV Envelope glycoprotein (Fragment) OS=Bovine leukemia virus OX=11901 GN=env PE=4 SV=1     737 aa
TITLE       tr|A9LXX9|A9LXX9_BLV Envelope glycoprotein (Fragment) OS=Bovine leukemia virus OX=11901 GN=env PE=4 SV=1
ORIGIN

        1 ---------- ---------- ---------- ---------- ---------- ----------
       61 ---------- ---------- ---------- ---------- ---------- ----------
      121 ---------- ---------- ---------- ---------- ---------- ----------
      181 ---------- ---------- ---------- ---------- ---------- ----------
      241 ---------- ---------- ---------- ---------- ---------- ----------
      301 ---------- ---------- ---------- ---------- ---------- ----------
      361 ---------- ---------- V----SLTLT LLALCQPIQT WRCSLSLGNQ ----------
      421 ---------Q W-------MT TYNQEAKFSI A--------- ---------- -IDQILEAHN
      481 QSPFCPRS-- -PRYTLDFVN GYPKI----- ---------- ---------- ----------
      541 ---------- ---------- ---------- ---------- ---------- ----------
      601 ---------- ---------- ---------- ---------- ---------- ----------
      661 ---------- ---------- ---------- ---------- ---------- ----------
      721 ---------- -------
//
LOCUS       tr|E5RV59|E5RV59_BLV Envelope polyprotein (Fragment) OS=Bovine leukemia virus OX=11901 GN=env PE=4 SV=1       737 aa
DEFINITION  tr|E5RV59|E5RV59_BLV Envelope polyprotein (Fragment) OS=Bovine leukemia virus OX=11901 GN=env PE=4 SV=1     737 aa
TITLE       tr|E5RV59|E5RV59_BLV Envelope polyprotein (Fragment) OS=Bovine leukemia virus OX=11901 GN=env PE=4 SV=1
ORIGIN

        1 ---------- ---------- ---------- ---------- ---------- ----------
       61 ---------- ---------- ---------- ------WPPP QGRRRFGARA MVTYD-CEPR
      121 CPYVGADRFD CPHWDNAS-- ---------- ---------- ---------- ----------
      181 ---------- ---------- ---------- ---------- ---------- ----------
      241 ---------- ---------- ---------- ---------- ---------- ----------
      301 ---------- ---------- ---------- QADQGSFYVN HQILFLHLKQ CHGIFTLTWE
      361 IWGYDPLITF SLHKIPDPPQ P----DFPQL NSDWVPSVRS WALLLNQTAR AFP-------
      421 ---------- ---------- ---------- ---------- ---------- ----------
      481 ---------- ---------- ---------- ---------- ---------- ----------
      541 ---------- ---------- ---------- ---------- ---------- ----------
      601 ---------- ---------- ---------- ---------- ---------- ----------
      661 ---------- ---------- ---------- ---------- ---------- ----------
      721 ---------- -------
//
LOCUS       tr|A9LXY8|A9LXY8_BLV Envelope glycoprotein (Fragment) OS=Bovine leukemia virus OX=11901 GN=env PE=4 SV=1       737 aa
DEFINITION  tr|A9LXY8|A9LXY8_BLV Envelope glycoprotein (Fragment) OS=Bovine leukemia virus OX=11901 GN=env PE=4 SV=1     737 aa
TITLE       tr|A9LXY8|A9LXY8_BLV Envelope glycoprotein (Fragment) OS=Bovine leukemia virus OX=11901 GN=env PE=4 SV=1
ORIGIN

        1 ---------- ---------- ---------- ---------- ---------- ----------
       61 ---------- ---------- ---------- ---------- ------GARA MVIYD-CEPR
      121 CPYVGTDHFD CPHWDNAS-- ---------- ---------- ---------- ----------
      181 ---------- ---------- ---------- ---------- ---------- ----------
      241 ---------- ---------- ---------- ---------- ---------- ----------
      301 ---------- ---------- ---------- QADQGSFYVN HQILFLHLKR CHGIFTLTWE
      361 IWGYDPLITF SLHKIPDPPQ P----DFPQL NSDWVPSVRS WALLLNQTAR AFP-------
      421 ---DCAICWE PSPPWAPEIL VYNKTI---- ---------- ---------- ----------
      481 ---------- ---------- ---------- ---------- ---------- ----------
      541 ---------- ---------- ---------- ---------- ---------- ----------
      601 ---------- ---------- ---------- ---------- ---------- ----------
      661 ---------- ---------- ---------- ---------- ---------- ----------
      721 ---------- -------
//
LOCUS       tr|C4PUB5|C4PUB5_BLV Gp51 protein (Fragment) OS=Bovine leukemia virus OX=11901 GN=env PE=4 SV=1       737 aa
DEFINITION  tr|C4PUB5|C4PUB5_BLV Gp51 protein (Fragment) OS=Bovine leukemia virus OX=11901 GN=env PE=4 SV=1     737 aa
TITLE       tr|C4PUB5|C4PUB5_BLV Gp51 protein (Fragment) OS=Bovine leukemia virus OX=11901 GN=env PE=4 SV=1
ORIGIN

        1 ---------- ---------- ---------- ---------- ---------- ----------
       61 ---------- ---------- --------VN GYPKIYWPPP QGRRRFGARA MVTYD-CEPR
      121 CPYVGADRFD CPHWDNAS-- ---------- ---------- ---------- ----------
      181 ---------- ---------- ---------- ---------- ---------- ----------
      241 ---------- ---------- ---------- ---------- ---------- ----------
      301 ---------- ---------- ---------- QADQGSFYVN HRILFLHLKQ CHGIFTLTWE
      361 IWGYDPLITF SLHKIPDPPQ P----DFPQL NSDWVPSV-- ---------- ----------
      421 ---------- ---------- ---------- ---------- ---------- ----------
      481 ---------- ---------- ---------- ---------- ---------- ----------
      541 ---------- ---------- ---------- ---------- ---------- ----------
      601 ---------- ---------- ---------- ---------- ---------- ----------
      661 ---------- ---------- ---------- ---------- ---------- ----------
      721 ---------- -------
//
LOCUS       tr|A0A0M4MTU1|A0A0M4MTU1_BLV Glycoprotein (Fragment) OS=Bovine leukemia virus OX=11901 GN=env PE=4 SV=1       737 aa
DEFINITION  tr|A0A0M4MTU1|A0A0M4MTU1_BLV Glycoprotein (Fragment) OS=Bovine leukemia virus OX=11901 GN=env PE=4 SV=1     737 aa
TITLE       tr|A0A0M4MTU1|A0A0M4MTU1_BLV Glycoprotein (Fragment) OS=Bovine leukemia virus OX=11901 GN=env PE=4 SV=1
ORIGIN

        1 ---------- ---------- ---------- ---------- ---------- ----------
       61 ---------- ---------- ---------- ---------P QGRRRFGARA MVTYD-CEPR
      121 CPYVGADHFD CPHWDNAS-- ---------- ---------- ---------- ----------
      181 ---------- ---------- ---------- ---------- ---------- ----------
      241 ---------- ---------- ---------- ---------- ---------- ----------
      301 ---------- ---------- ---------- QADQGSFYVN HQTLFLHLKQ CHGIFTLTWE
      361 IWGYDPLITF SLHKIPDPPQ P----DFPQL NSDWVPSVRS WALLLNQTAQ AFP-------
      421 ---DCAICWE PSPPWAPEIL VYNKTISSSG PG-------- -LA------- ----------
      481 ---------- ---------- ---------- ---------- ---------- ----------
      541 ---------- ---------- ---------- ---------- ---------- ----------
      601 ---------- ---------- ---------- ---------- ---------- ----------
      661 ---------- ---------- ---------- ---------- ---------- ----------
      721 ---------- -------
//
LOCUS       tr|Q6R3P2|Q6R3P2_BLV Glycoprotein (Fragment) OS=Bovine leukemia virus OX=11901 GN=env PE=4 SV=1       737 aa
DEFINITION  tr|Q6R3P2|Q6R3P2_BLV Glycoprotein (Fragment) OS=Bovine leukemia virus OX=11901 GN=env PE=4 SV=1     737 aa
TITLE       tr|Q6R3P2|Q6R3P2_BLV Glycoprotein (Fragment) OS=Bovine leukemia virus OX=11901 GN=env PE=4 SV=1
ORIGIN

        1 ---------- ---------- ---------- ---------- ---------- ----------
       61 ---------- ---------- ---------- ---------P QGRRRFGARA MVTYD-CEPR
      121 CPYVGADRFD CPHWDNAS-- ---------- ---------- ---------- ----------
      181 ---------- ---------- ---------- ---------- ---------- ----------
      241 ---------- ---------- ---------- ---------- ---------- ----------
      301 ---------- ---------- ---------- QADQGSFYVN HQILFLHLKQ CHGIFTLTWE
      361 IWGYDPLITF SLHKIPDPPQ P----DFPQL NSDWVPSVRS WALLLNQTAR AFP-------
      421 ---DCAICWE PSPPWAPEIL VYNKTISSSG PG-------- -LA------- ----------
      481 ---------- ---------- ---------- ---------- ---------- ----------
      541 ---------- ---------- ---------- ---------- ---------- ----------
      601 ---------- ---------- ---------- ---------- ---------- ----------
      661 ---------- ---------- ---------- ---------- ---------- ----------
      721 ---------- -------
//
LOCUS       tr|A0A2S1Q4X7|A0A2S1Q4X7_BLV Envelope glycoprotein (Fragment) OS=Bovine leukemia virus OX=11901 GN=env PE=4 SV=1       737 aa
DEFINITION  tr|A0A2S1Q4X7|A0A2S1Q4X7_BLV Envelope glycoprotein (Fragment) OS=Bovine leukemia virus OX=11901 GN=env PE=4 SV=1     737 aa
TITLE       tr|A0A2S1Q4X7|A0A2S1Q4X7_BLV Envelope glycoprotein (Fragment) OS=Bovine leukemia virus OX=11901 GN=env PE=4 SV=1
ORIGIN

        1 ---------- ---------- ---------- ---------- ---------- ----------
       61 ---------- ---------- ---------- ---------- ----QFGARA MVTYD-CEPR
      121 CPYVGADRFD CPHWDNAS-- ---------- ---------- ---------- ----------
      181 ---------- ---------- ---------- ---------- ---------- ----------
      241 ---------- ---------- ---------- ---------- ---------- ----------
      301 ---------- ---------- ---------- QADQGSFYVN HQILFLHLKQ CHGIFTLTWE
      361 IWGYDPLITF SLHKIPDPPQ P----DFPQL NSDWVPSVRS WALLLNQTAR AFP-------
      421 ---DCAICWE PSPPWAPEIL VYNKTISSSG PG-------- -LALPDAQIF WVNTSSFNTT
      481 QGWHHPS--- ---------- ---------- ---------- ---------- ----------
      541 ---------- ---------- ---------- ---------- ---------- ----------
      601 ---------- ---------- ---------- ---------- ---------- ----------
      661 ---------- ---------- ---------- ---------- ---------- ----------
      721 ---------- -------
//
LOCUS       tr|A0A220VYZ7|A0A220VYZ7_BLV Gp30 transmembrane protein (Fragment) OS=Bovine leukemia virus OX=11901 GN=env PE=4 SV=1       737 aa
DEFINITION  tr|A0A220VYZ7|A0A220VYZ7_BLV Gp30 transmembrane protein (Fragment) OS=Bovine leukemia virus OX=11901 GN=env PE=4 SV=1     737 aa
TITLE       tr|A0A220VYZ7|A0A220VYZ7_BLV Gp30 transmembrane protein (Fragment) OS=Bovine leukemia virus OX=11901 GN=env PE=4 SV=1
ORIGIN

        1 ---------- ---------- ---------- ---------- ---------- ----------
       61 ---------- ---------- ---------- ---------- ---------- ----------
      121 ---------- ---------- ---------- ---------- ---------- ----------
      181 ---------- ---------- ---------- ---------- ---------- ----------
      241 ---------- ---------- ---------- ---------- ---------- ----------
      301 ---------- ---------- ---------- ---------- ---------- ----------
      361 --------SV VAQNRRGLDW L----YIRLG FQSLCPTINE PCCFLRIQND SIIRLGDLQP
      421 LSQRVSTDWQ WPWNWDLGLT AWVRETIHSV LSLFLLALFL LFLAPCLIKC LTSRLLKLLR
      481 QAPHFPEISL TPKPDSNYQA LLPSAPEIYS -HLSPVKPDY INLRPCP--- ----------
      541 ---------- ---------- ---------- ---------- ---------- ----------
      601 ---------- ---------- ---------- ---------- ---------- ----------
      661 ---------- ---------- ---------- ---------- ---------- ----------
      721 ---------- -------
//
LOCUS       tr|A9LXZ0|A9LXZ0_BLV Envelope glycoprotein (Fragment) OS=Bovine leukemia virus OX=11901 GN=env PE=4 SV=1       737 aa
DEFINITION  tr|A9LXZ0|A9LXZ0_BLV Envelope glycoprotein (Fragment) OS=Bovine leukemia virus OX=11901 GN=env PE=4 SV=1     737 aa
TITLE       tr|A9LXZ0|A9LXZ0_BLV Envelope glycoprotein (Fragment) OS=Bovine leukemia virus OX=11901 GN=env PE=4 SV=1
ORIGIN

        1 ---------- ---------- ---------- ---------- ---------- ----------
       61 ---------- ---------- ---------- ---------- ------GARA MVTYD-CEPR
      121 CPYVGADHFD CPHWDNAS-- ---------- ---------- ---------- ----------
      181 ---------- ---------- ---------- ---------- ---------- ----------
      241 ---------- ---------- ---------- ---------- ---------- ----------
      301 ---------- ---------- ---------- QADQGSFYVN HQILFLHLKQ CHGIFTLTWE
      361 IWGYDPLITF SLHKIPDPPQ P----DFPQL NSDWVPSVRS WALLLNQTAR AFP-------
      421 ---DCAICWE PSPPWAPEIL VYNKTI---- ---------- ---------- ----------
      481 ---------- ---------- ---------- ---------- ---------- ----------
      541 ---------- ---------- ---------- ---------- ---------- ----------
      601 ---------- ---------- ---------- ---------- ---------- ----------
      661 ---------- ---------- ---------- ---------- ---------- ----------
      721 ---------- -------
//
LOCUS       tr|A0A1J1DVR6|A0A1J1DVR6_BLV Envelope glycoprotein gp51 (Fragment) OS=Bovine leukemia virus OX=11901 GN=env PE=4 SV=1       737 aa
DEFINITION  tr|A0A1J1DVR6|A0A1J1DVR6_BLV Envelope glycoprotein gp51 (Fragment) OS=Bovine leukemia virus OX=11901 GN=env PE=4 SV=1     737 aa
[truncated: 791,196 more chars]
