# Supplementary material for: Prediction of B cell and T‐helper cell epitopes candidates of bovine leukaemia virus (BLV) by in silico approach
Source: Vet Med Sci. 2020 Jun 26;6(4):730–9. doi: 10.1002/vms3.307 (PMC7738742; doi:10.1002/vms3.307)
Supplement: Supplementary file 2 — Supplementary Material [file VMS3-6-730-s002.txt]

P03381, P25057, P25504, P25505, P25506, P25507, P51519, A0A023J7X0, A0A023J7X3, A0A023J7X6, A0A023J830, A0A023J834, A0A023J838, A0A023J862, A0A023J866, A0A023J8D8, A0A023J8E2, A0A023J8E5, A0A023J8G9, A0A023J8H2, A0A023J8H6, A0A075F9J8, A0A089ZW56, A0A089ZWU0, A0A097ZP43, A0A097ZP47, A0A097ZP48, A0A097ZP50, A0A097ZP51, A0A097ZP52, A0A097ZP53, A0A097ZP55, A0A097ZP56, A0A097ZP57, A0A097ZP58, A0A097ZP60, A0A097ZP63, A0A097ZP66, A0A097ZP67, A0A097ZP72, A0A097ZP77, A0A0E4BBP5, A0A0F6UVE9, A0A0H5AQR7, A0A0H5AQS2, A0A0H5AR10, A0A0H5AR12, A0A0H5ARM3, A0A0H5ARM6, A0A0H5ARN0, A0A0H5ARN3, A0A0H5ARN7, A0A0H5ARP2, A0A0H5ARP8, A0A0H5ARQ4, A0A0H5ARQ9, A0A0H5ARR6, A0A0H5ARS0, A0A0H5ARS6, A0A0H5ART2, A0A0H5ART8, A0A0H5ARU4, A0A0H5ARU7, A0A0H5ARU9, A0A0H5ARV1, A0A0H5ARV7, A0A0H5ARW3, A0A0H5ARW7, A0A0H5ARX3, A0A0H5ARX8, A0A0H5ARY3, A0A0H5ARY8, A0A0H5ARZ1, A0A0H5ARZ7, A0A0H5AS02, A0A0H5AS07, A0A0H5AS12, A0A0H5AS17, A0A0H5AS22, A0A0H5ATJ3, A0A0H5ATJ9, A0A0H5ATK5, A0A0H5AUH4, A0A0H5AUH8, A0A0H5AUI2, A0A0H5AUI7, A0A0H5AUJ1, A0A0H5AUJ5, A0A0H5AUK0, A0A0H5AUK4, A0A0H5AUL0, A0A0H5AUL4, A0A0H5AUM0, A0A0H5AUM5, A0A0H5AUN0, A0A0H5AUN5, A0A0H5AUP0, A0A0H5AUP5, A0A0H5AVJ2, A0A0H5AVJ6, A0A0H5AWG3, A0A0H5AWG8, A0A0H5AWI9, A0A0H5AWJ4, A0A0H5AWJ9, A0A0H5AWK5, A0A0H5AWK9, A0A0H5AWL4, A0A0H5AWL9, A0A0H5AWM4, A0A0H5AWM9, A0A0H5AWN5, A0A0H5AWP0, A0A0H5AWP6, A0A0H5AWQ1, A0A0H5BAZ8, A0A0H5BB04, A0A0H5BC04, A0A0H5BC10, A0A0H5BC16, A0A0H5BC22, A0A0H5BC28, A0A0H5BC32, A0A0H5BC39, A0A0H5BC44, A0A0H5BC49, A0A0H5BC54, A0A0H5BC57, A0A0H5BC63, A0A0H5BC68, A0A0H5BC72, A0A0H5BC75, A0A0H5BC78, A0A0M3TGY7, A0A0M3TH01, A0A0M4MEQ2, A0A0M4MFF9, A0A0M4MQD4, A0A0M4MTP9, A0A0M4MTU1, A0A0M4NHD2, A0A0M5L3X6, A0A0N9HFX7, A0A0N9HIF6, A0A127X652, A0A140JSY3, A0A140JT03, A0A140JT09, A0A140JT15, A0A140JT21, A0A140JT27, A0A140JT33, A0A140JT39, A0A140JTB1, A0A142BZ51, A0A142BZ52, A0A142BZ53, A0A142BZ54, A0A161I078, A0A161I093, A0A161IDU6, A0A161IDV7, A0A161IHQ7, A0A168DZE2, A0A168DZJ4, A0A168DZL0, A0A168DZL7, A0A168DZN2, A0A168DZP5, A0A168DZQ6, A0A168DZR6, A0A168DZT1, A0A168DZU0, A0A168DZV4, A0A1B4Z382, A0A1B4Z385, A0A1B4Z390, A0A1B4Z391, A0A1B4Z393, A0A1B4Z396, A0A1B4Z398, A0A1B4Z399, A0A1B4Z3A0, A0A1B4Z3A1, A0A1B4Z3A2, A0A1B4Z3A3, A0A1B4Z3A4, A0A1B4Z3A5, A0A1B4Z3A6, A0A1B4Z3A7, A0A1B4Z3A8, A0A1B4Z3A9, A0A1B4Z3B0, A0A1B4Z3B1, A0A1B4Z3B3, A0A1B4Z3B4, A0A1B4Z3B8, A0A1B4Z3B9, A0A1B4Z3C1, A0A1B4Z3C2, A0A1B4Z3C3, A0A1B4Z3C4, A0A1B4Z3D0, A0A1B4Z3D1, A0A1B4Z3D2, A0A1B4Z3D4, A0A1B4Z3D5, A0A1B4Z3D6, A0A1B4Z3E1, A0A1C9ZMI9, A0A1C9ZUV7, A0A1J1DVR6, A0A1J1DVS1, A0A1J1E3U1, A0A1J1E7R0, A0A1J1E8V2, A0A1J1E8W1, A0A1L4BNM7, A0A1L4BNM8, A0A1L4BNN4, A0A1L4BNN6, A0A1L4BNN7, A0A1L4BNP3, A0A1L4BNP4, A0A1L4BNP7, A0A1L4BNQ0, A0A1L4BNQ1, A0A1L4BNQ2, A0A1L4BNQ3, A0A1L4BNQ4, A0A1L4BNQ5, A0A1L4BNQ6, A0A1L4BNQ8, A0A1L4BNQ9, A0A1L4BNR0, A0A1L4BNR1, A0A1L4BNR2, A0A1L4BNR3, A0A1L4BNR6, A0A1L4BNR8, A0A1L4BNS5, A0A1L7NXL1, A0A1Q2T899, A0A1S5VYY4, A0A1S5VZ15, A0A1S5VZ49, A0A1V1FFU3, A0A1V1FHY5, A0A1W6DKF2, A0A220VYS5, A0A220VYS9, A0A220VYT4, A0A220VYT6, A0A220VYU1, A0A220VYW7, A0A220VYX0, A0A220VYX7, A0A220VYY0, A0A220VYY6, A0A220VYY7, A0A220VYY8, A0A220VYY9, A0A220VYZ0, A0A220VYZ1, A0A220VYZ2, A0A220VYZ3, A0A220VYZ4, A0A220VYZ5, A0A220VYZ7, A0A220VYZ8, A0A220VYZ9, A0A220VZ00, A0A220VZ02, A0A220VZ06, A0A220VZ08, A0A2D1M0R9, A0A2D1M0S5, A0A2D1M0S6, A0A2D1M0S8, A0A2D1M0T2, A0A2D1M0T3, A0A2D1M0T7, A0A2D1M0U3, A0A2D1M0U5, A0A2D1M0V7, A0A2K9VPL8, A0A2K9VPM4, A0A2K9VPN2, A0A2K9VPN4, A0A2K9VPN5, A0A2K9VPN6, A0A2K9VPP3, A0A2K9VPP6, A0A2K9VPP8, A0A2K9VPP9, A0A2K9VPQ1, A0A2K9VPQ2, A0A2K9VPQ6, A0A2K9VPQ7, A0A2K9VPR4, A0A2K9VPS3, A0A2K9VPS4, A0A2K9VPT9, A0A2S1Q4T0, A0A2S1Q4T4, A0A2S1Q4T7, A0A2S1Q4U2, A0A2S1Q4U4, A0A2S1Q4U5, A0A2S1Q4U8, A0A2S1Q4U9, A0A2S1Q4V1, A0A2S1Q4V2, A0A2S1Q4V4, A0A2S1Q4V6, A0A2S1Q4V7, A0A2S1Q4V8, A0A2S1Q4W0, A0A2S1Q4W1, A0A2S1Q4W2, A0A2S1Q4W3, A0A2S1Q4W4, A0A2S1Q4W5, A0A2S1Q4W6, A0A2S1Q4W7, A0A2S1Q4W8, A0A2S1Q4W9, A0A2S1Q4X1, A0A2S1Q4X2, A0A2S1Q4X3, A0A2S1Q4X4, A0A2S1Q4X5, A0A2S1Q4X6, A0A2S1Q4X7, A0A2S1Q4X8, A0A2S1Q4X9, A0A2S1Q4Y0, A0A2S1Q4Y1, A0A2S1Q4Y2, A0A2S1Q4Y3, A0A2S1Q4Y4, A0A2S1Q4Y5, A0A2S1Q4Y6, A0A2S1Q4Y7, A0A2S1Q4Y8, A0A2S1Q4Y9, A0A2S1Q4Z0, A0A2S1Q4Z1, A0A2S1Q4Z2, A0A2S1Q4Z3, A0A2S1Q4Z4, A0A2S1Q4Z5, A0A2S1Q4Z6, A0A2S1Q4Z7, A0A2S1Q4Z8, A0A2S1Q4Z9, A0A2S1Q500, A0A2S1Q501, A0A2S1Q502, A0A2S1Q503, A0A2S1Q504, A0A2S1Q505, A0A2S1Q506, A0A2S1Q507, A0A2S1Q508, A0A2S1Q510, A0A2S1Q511, A0A2S1Q512, A0A2S1Q513, A0A2S1Q514, A0A2S1Q516, A0A2S1Q517, A0A2S1Q518, A0A2S1Q520, A0A2S1Q521, A0A2S1Q522, A0A2S1Q538, A0A2S1Q541, A0A2S1Q543, A0A2S1Q548, A0A2S1Q550, A0A2S1Q552, A0A2S1Q554, A0A2S1Q557, A0A2S1Q560, A0A2S1Q562, A0A2S1Q564, A0A2S1Q566, A0A2S1Q572, A0A2S1Q575, A0A2S1Q576, A0A2S1Q578, A0A2S1Q582, A0A2S1Q583, A0A2S1Q584, A0A2S1Q585, A0A2S1Q586, A0A2S1Q587, A0A2S1Q588, A0A2S1Q589, A0A2S1Q590, A0A2S1Q591, A0A2S1Q592, A0A2S1Q593, A0A2S1Q594, A0A2S1Q595, A0A2S1Q596, A0A2S1Q597, A0A2S1Q599, A0A2S1Q5A2, A0A2S1Q5A7, A0A2S1Q5A9, A0A2S1Q5C7, A0A2S1Q5D3, A0A2S1Q5F6, A0A2S1Q5G2, A0A2S1Q5H6, A0A2S1Q5I8, A0A2S1Q5J2, A0A2S1Q5J3, A0A2S1Q5J4, A0A2S1Q5J5, A0A2S1Q5J6, A0A2S1Q5J7, A0A345S7V4, A0A345S7V5, A0A345S7V6, A0A345S7V7, A0A345S7V8, A0A345S7V9, A0A345S7W0, A0A345S7W1, A0A345S7W2, A0A345S7W3, A0A346CHN2, A0A346CHP4, A0A346CHQ0, A0A348GSA3, A0A348GSA4, A0A348GSA5, A0A348GSA6, A0A348GSA7, A0A348GSA8, A0A348GSA9, A0A348GSB0, A0A348GSB1, A0A348GSB2, A0A385HD34, A0A385HD36, A0A385HD38, A0A385HD39, A0A385HD41, A0A385HD43, A0A385HD44, A0A385HD45, A0A385HD48, A0A385HD49, A0A385HD51, A0A385HD52, A0A385X9P9, A0A3G2C558, A0A3G2C561, A0A3G2C567, A0A3G2C570, A0A3G2C572, A0A3G2C573, A0A3G2C574, A0A3G2C575, A0A3G2C577, A0A3G2C578, A0A3G2C579, A0A3G2C580, A0A3G2C581, A0A3G2C582, A0A3G2C583, A0A3G2C584, A0A3G2C586, A0A3G2C587, A0A3G2C588, A0A3G2C589, A0A3G2C590, A0A3G2C592, A0A3G2C593, A0A3G2C594, A0A3G2C596, A0A3G2C5A9, A0A3G2C5B9, A0A3G2WB48, A0A3G2WB49, A0A3G2WBD3, A0A3G2WBE4, A0A3G2WBI8, A0A3G2WBU4, A0A3G2WBV2, A0A3G2WC22, A0A3G2WCF7, A0A3G2WCG6, A0A3G2WH92, A0A3G2WHF5, A0A3G5BAX6, A0A3G5BAX8, A0A3G5BAX9, A0A3G5BAY1, A0A3G5BAY2, A0A3G5BAY9, A0A3G5BAZ1, A0A3G5BAZ3, A0A3G5BAZ6, A0A3G5BAZ9, A0A3G5BB01, A0A3G5BB04, A0A3G5BB06, A0A3G5BB11, A0A3G5BB17, A7KWZ6, A7YVZ3, A9LXW3, A9LXW4, A9LXW5, A9LXW6, A9LXW7, A9LXW8, A9LXW9, A9LXX0, A9LXX1, A9LXX2, A9LXX3, A9LXX4, A9LXX5, A9LXX6, A9LXX7, A9LXX8, A9LXX9, A9LXY0, A9LXY1, A9LXY4, A9LXY5, A9LXY6, A9LXY7, A9LXY8, A9LXY9, A9LXZ0, A9LXZ1, A9LXZ2, A9LXZ3, A9LY79, A9LY80, A9LY81, A9LY82, A9LY83, A9LY84, A9LY85, B7VBS2, B7VBS3, B7VBS4, B7VBS5, B7VBS6, B7VBS7, B7VBS8, B7VBS9, B8X1J1, B8X1J2, B8X1J3, B8X1J4, C4PU75, C4PU76, C4PU77, C4PU78, C4PU79, C4PU80, C4PU81, C4PU82, C4PU83, C4PU84, C4PU85, C4PU86, C4PU87, C4PU88, C4PU89, C4PU90, C4PU91, C4PU92, C4PU93, C4PU94, C4PU95, C4PU96, C4PU97, C4PU98, C4PU99, C4PUA0, C4PUA1, C4PUA2, C4PUA3, C4PUA4, C4PUA5, C4PUA6, C4PUA7, C4PUA8, C4PUA9, C4PUB0, C4PUB1, C4PUB2, C4PUB3, C4PUB4, C4PUB5, C4PUB6, C4PUB7, C4PUB8, C4PUB9, D0QU23, D0QU24, D0QU25, D0QU26, D0QU27, D0QU28, D0QU29, D0QU30, D0QU31, D0QU32, D0QU33, D0QU34, D0QU35, D0QU36, D0QU37, D0QU38, D0QU39, D0QU40, D0QU41, D0QU42, D0QU43, D0QU44, D0QU45, D0QU46, D0QU47, D0QU48, D0QU49, D0QU50, D0UZJ0, D0UZJ1, D0UZJ2, D9I3E8, D9I3E9, E2EAX3, E5FJ60, E5FJ61, E5FJ62, E5FJ63, E5FJ64, E5FJ65, E5FJ66, E5FJ67, E5FJ69, E5FJ70, E5FJ71, E5FJ72, E5FJ73, E5FJ74, E5FJ75, E5FJ76, E5FJ77, E5FJ78, E5FJ79, E5FJ80, E5FJ81, E5FJ82, E5FJ83, E5FJ84, E5FJ85, E5RV52, E5RV53, E5RV54, E5RV55, E5RV56, E5RV57, E5RV58, E5RV59, E5RV60, E5RV61, E5RV62, E5RV63, E5RV64, E5RV65, E5RV66, E5RV67, E5RV68, E5RV69, E5RV70, E5RV71, E5RV72, E5RV73, E5RV74, E5RV75, E5RV76, E9L495, E9L496, E9L497, E9L498, E9L499, E9L4A0, E9L4A1, F5BHA3, F5BHA4, F5BHA5, F5BHA6, F5BHA7, F5CJW4, F5CJW5, F5CJW6, F5CJW7, F5CJW8, F5CJW9, F5CJX0, F5CJX1, F5CJX2, F8U3U6, F8U6A0, G4XPN9, G4XPP0, G4XPP1, G4XPP2, H6TX17, H6TX18, H6TX19, H6TX20, H6TX21, H6TX22, H6TX23, H6TX24, I1YZI9, I1YZJ0, I1YZJ1, I1YZJ2, I1YZJ3, I1YZJ4, I6VCU0, I6VVQ0, L0PHN9, L0PIM7, L0R354, M4GUS1, M4GUS6, M4GUT1, M4GUT8, M4GUU4, M4GUU9, M4GUV4, M4GUV8, M4GVG4, M4GVG9, M4GVH4, M4GVH9, M4GVI3, M4GVI8, M4GVJ2, M4GVJ6, M4GW11, M4GW15, M4GW18, M4GW22, M4GW27, M4GW31, M4GW35, M4GW40, M4GW67, M4GW71, M4GW73, M4GW75, M4GW78, M4GW80, M4GW83, M4GW86, M4GWE7, M4GWF0, M4GWF3, M4GWF6, M4GWF8, M4GWG0, M4GWG1, M4GWG3, M4GWG5, M4HLP0, M4HLP6, M4HLP9, M4HLQ3, M4HLQ7, M4HLR2, M4HLR7, M4HLZ0, M4HLZ7, M4HM02, M4HM06, M4HM10, M4HM13, M4HM18, M4HMC8, M4HMD3, M4HMD6, M4HMD9, M4HME1, M4HME3, M4HME5, M4HME8, M4HMU9, M4HMV1, M4HMV4, M4HMV6, M4HMV8, M4HMW0, M4HMW2, M4HMW3, M4HN30, M4HN31, M4HN32, M4HN33, M4HN34, M4HN35, M4HN36, O12382, O39508, O39509, O93015, P87537, P87538, P87539, Q4PRY8, Q4PRY9, Q4PRZ0, Q4PRZ1, Q4PRZ2, Q4PRZ3, Q4PRZ4, Q4PRZ5, Q4PRZ6, Q52NW8, Q6R3P2, Q6R3P3, Q6R3P4, Q6R3P5, Q6R3P6, Q6R3P7, Q6R3P8, Q6R3P9, Q6Y635, Q77YG2, Q7SVL8, Q7SW23, Q7ZL95, Q7ZL96, Q7ZL97, Q7ZPC2, Q8AMN9, Q8JEM8, Q90M13, S5PSI7, S5PSJ1, S5PSJ4, S5PW66, S5PW74, S5PW80, S5PYQ4, S5PYR0, S5PYR4, S5QC69, S5QC78, S5QC87, S5QFN0, S5QFN9, S5QFP5, S5TC98, S5TCA2, S5TCA7, S5TCB4, S5TCB7, S5TDD6, S5TDD9, S5TDE4, S5TDE9, S5TDF4, S5TDG0, S5TKU2, S5TKU6, S5TKV1, S5TKV7, S5TKW0, S5TKW6, S5U224, S5U229, S5U234, S5U239, S5U243, S5U2S3, S5U2S9, S5U2T5, S5U2T9, S5U2U7, S5U2V2
